# Supplementary material for: A new species of the genus Lycodon (Serpentes, Colubridae) from Guangxi, China
Source: Zookeys. 2020 Jul 29;954:85–108. doi: 10.3897/zookeys.954.53432 (PMC7406540; doi:10.3897/zookeys.954.53432)
Supplement: XML Treatment for Lycodon cathaya [file zookeys.954.53432-treatment1.xml]

<!DOCTYPE tp:taxon-treatment
  PUBLIC "-//TaxonX//DTD Taxonomic Treatment Publishing DTD v0 20100105//EN" "tax-treatment-NSO.dtd">
<tp:taxon-treatment xmlns:tp="http://www.plazi.org/taxpub"><tp:treatment-meta><kwd-group><label>Taxon classification</label><kwd><named-content xmlns:xlink="http://www.w3.org/1999/xlink" content-type="kingdom">Animalia</named-content></kwd><kwd><named-content xmlns:xlink="http://www.w3.org/1999/xlink" content-type="order">Squamata</named-content></kwd><kwd><named-content xmlns:xlink="http://www.w3.org/1999/xlink" content-type="family">Colubridae</named-content></kwd></kwd-group><mixed-citation publication-type="journal"><person-group><name><surname>Wang</surname><given-names>Jian</given-names></name><name><surname>Qi</surname><given-names>Shuo</given-names></name><name><surname>Lyu</surname><given-names>Zhi-Tong</given-names></name><name><surname>Zeng</surname><given-names>Zhao-Chi</given-names></name><name><surname>Wang</surname><given-names>Ying-Yong</given-names></name></person-group><article-title>A new species of the genus <italic><tp:taxon-name><tp:taxon-name-part taxon-name-part-type="genus" reg="Lycodon">Lycodon</tp:taxon-name-part></tp:taxon-name></italic> (<tp:taxon-name><tp:taxon-name-part taxon-name-part-type="suborder">Serpentes</tp:taxon-name-part></tp:taxon-name>, <tp:taxon-name><tp:taxon-name-part taxon-name-part-type="family">Colubridae</tp:taxon-name-part></tp:taxon-name>) from Guangxi, China</article-title><source>Zookeys</source><day>29</day><month>7</month><year>2020</year><volume>954</volume><fpage>85</fpage><lpage>108</lpage><pub-id pub-id-type="doi">10.3897/zookeys.954.53432</pub-id></mixed-citation></tp:treatment-meta><tp:nomenclature><tp:taxon-name><object-id xmlns:xlink="http://www.w3.org/1999/xlink" content-type="arpha" xlink:type="simple">A220BD6D-D8BE-5F4B-BE8D-A8E458ED8A5E</object-id>
              <tp:taxon-name-part taxon-name-part-type="genus" reg="Lycodon">Lycodon</tp:taxon-name-part>
              <tp:taxon-name-part taxon-name-part-type="species" reg="cathaya">cathaya</tp:taxon-name-part>
              <object-id xmlns:xlink="http://www.w3.org/1999/xlink" content-type="zoobank" xlink:type="simple">http://zoobank.org/BA36B7DE-36BD-4B3C-A317-BF4B8E451A26</object-id>
            </tp:taxon-name><tp:taxon-status xmlns:xlink="http://www.w3.org/1999/xlink" xlink:type="simple">sp. nov.</tp:taxon-status><xref ref-type="fig" rid="F3">Figures 3A</xref><xref ref-type="fig" rid="F4">, 4</xref><xref ref-type="fig" rid="F5">, 5A, B</xref></tp:nomenclature><tp:treatment-sec sec-type="Holotype" id="SECID0E4BEK"><title>Holotype.</title><p><named-content xmlns:xlink="http://www.w3.org/1999/xlink" content-type="dwc:institutional_code" xlink:type="simple">SYS</named-content> r001542, adult male, collected on 20 July 2016 by Jian Wang from Huaping Nature Reserve (<named-content xmlns:xlink="http://www.w3.org/1999/xlink" content-type="dwc:verbatimCoordinates" xlink:type="simple"><named-content content-type="geo-json" specific-use="{&#34;type&#34;:&#34;Point&#34;,&#34;coordinates&#34;:[109.913760,25.625210]}" id="NCID0ELCEK" xlink:type="simple">25.62521N, 109.91376E</named-content></named-content> (DD); ca 1000 m a.s.l.), Longsheng County, Guilin City, Guangxi Zhuang Autonomous Region, China.</p><fig id="F3" position="float" orientation="portrait"><object-id xmlns:xlink="http://www.w3.org/1999/xlink" content-type="doi" xlink:type="simple">10.3897/zookeys.954.53432.figure3</object-id><object-id xmlns:xlink="http://www.w3.org/1999/xlink" content-type="arpha" xlink:type="simple">BB3B97CD-D643-592E-8D6A-280AE0CD8F5C</object-id><label>Figure 3.</label><caption><p>General aspects in life and close-ups of body scales of <bold>A</bold><italic><tp:taxon-name><tp:taxon-name-part taxon-name-part-type="genus" reg="Lycodon">Lycodon</tp:taxon-name-part> <tp:taxon-name-part taxon-name-part-type="species" reg="cathaya">cathaya</tp:taxon-name-part></tp:taxon-name></italic> sp. nov. (<named-content xmlns:xlink="http://www.w3.org/1999/xlink" content-type="dwc:institutional_code" xlink:type="simple">SYS</named-content> r001542, holotype) from Huaping Nature Reserve, Guangxi, China <bold>B</bold><italic><tp:taxon-name><tp:taxon-name-part taxon-name-part-type="genus" reg="Lycodon">L.</tp:taxon-name-part> <tp:taxon-name-part taxon-name-part-type="species" reg="futsingensis">futsingensis</tp:taxon-name-part></tp:taxon-name></italic> (<named-content xmlns:xlink="http://www.w3.org/1999/xlink" content-type="dwc:institutional_code" xlink:type="simple">SYS</named-content> r002123) from Gaoping Nature Reserve, Shaoguan City, Guangdong, China, and <bold>C</bold><italic><tp:taxon-name><tp:taxon-name-part taxon-name-part-type="genus" reg="Lycodon">L.</tp:taxon-name-part> <tp:taxon-name-part taxon-name-part-type="species" reg="ruhstrati">ruhstrati</tp:taxon-name-part></tp:taxon-name></italic> (<named-content xmlns:xlink="http://www.w3.org/1999/xlink" content-type="dwc:institutional_code" xlink:type="simple">SYS</named-content> r001631) from Huaping Nature Reserve, Guangxi, China.</p></caption><graphic xmlns:xlink="http://www.w3.org/1999/xlink" xlink:href="zookeys-954-085-g003.jpg" position="float" orientation="portrait" xlink:type="simple" id="oo_437137.jpg"><uri content-type="original_file" xlink:type="simple">https://binary.pensoft.net/fig/437137</uri></graphic></fig></tp:treatment-sec><tp:treatment-sec sec-type="Paratypes" id="SECID0ETEEK"><title>Paratypes.</title><p><named-content xmlns:xlink="http://www.w3.org/1999/xlink" content-type="dwc:institutional_code" xlink:type="simple">SYS</named-content> r001630, adult male, collected on 2 September 2016 by Jian Wang from Huaping Nature Reserve (<named-content xmlns:xlink="http://www.w3.org/1999/xlink" content-type="dwc:verbatimCoordinates" xlink:type="simple"><named-content content-type="geo-json" specific-use="{&#34;type&#34;:&#34;Point&#34;,&#34;coordinates&#34;:[109.913510,25.626670]}" id="NCID0EBFEK" xlink:type="simple">25.62667N, 109.91351E</named-content></named-content> (DD); ca 850 m a.s.l.).</p></tp:treatment-sec><tp:treatment-sec sec-type="etymology" id="SECID0EGFEK"><title>Etymology.</title><p>The specific name <italic><tp:taxon-name><tp:taxon-name-part taxon-name-part-type="genus" reg="Lycodon"/><tp:taxon-name-part taxon-name-part-type="species" reg="cathaya">cathaya</tp:taxon-name-part></tp:taxon-name></italic> is a noun referring to the monotypic botanic genus <italic><tp:taxon-name><tp:taxon-name-part taxon-name-part-type="genus" reg="Cathaya">Cathaya</tp:taxon-name-part></tp:taxon-name></italic> Chun &amp; Kuang, 1958. The single species <italic><tp:taxon-name><tp:taxon-name-part taxon-name-part-type="genus" reg="Cathaya">C.</tp:taxon-name-part> <tp:taxon-name-part taxon-name-part-type="species" reg="argyrophylla">argyrophylla</tp:taxon-name-part></tp:taxon-name></italic> Chun &amp; Kuang, 1958 is an endangered relict plant, and was firstly discovered from Huaping Nature Reserve by the investigation team of Sun Yat-sen University. In memory of the predecessors and their contributions on the taxonomy of Chinese flora and fauna, we denominate this new snake species from Huaping Nature Reserve as <italic><tp:taxon-name><tp:taxon-name-part taxon-name-part-type="genus" reg="Lycodon">Lycodon</tp:taxon-name-part> <tp:taxon-name-part taxon-name-part-type="species" reg="cathaya">cathaya</tp:taxon-name-part></tp:taxon-name></italic> sp. nov. Its common name is suggested as “Huaping wolf snake” in English and “Hua Ping Bai Huan She (花坪白环蛇)” in Chinese.</p></tp:treatment-sec><tp:treatment-sec sec-type="diagnosis" id="SECID0ETGEK"><title>Diagnosis.</title><p><italic><tp:taxon-name><tp:taxon-name-part taxon-name-part-type="genus" reg="Lycodon">Lycodon</tp:taxon-name-part> <tp:taxon-name-part taxon-name-part-type="species" reg="cathaya">cathaya</tp:taxon-name-part></tp:taxon-name></italic> sp. nov. can be differentiated from its congeners by the combination of the following morphological characters: (1) dorsal scales in 17–17–15 rows, smooth throughout; (2) supralabials eight, third to fifth in contact with eye, infralabials 9; (3) ventral scales 199–200 (plus two preventral scales), subcaudals 78; (4) loreal single, elongated, in contact with eye or not, not in contact with internasals; (5) a single preocular not in contact with frontal, supraocular in contact with prefrontal, two postoculars; (6) maxillary teeth 10 (4+2+2+2); (7) two anterior temporals, three posterior temporals; (8) precloacal plate entire; (9) ground color from head to tail brownish black, with 31–35 dusty rose bands on body trunk, 13–16 on tail; (10) bands in 1–2 vertebral scales broad in minimum width; (11) bands separate ground color into brownish black ellipse patches, similar arrangement in a row along the top of body and tail; (12) elliptical patches in 3–6 scales of the vertebral row in maximum width; (13) ventral surface of body with a wide brownish black strip, margined with a pair of continuous narrow greyish white ventrolateral lines.</p></tp:treatment-sec><tp:treatment-sec sec-type="comparisons" id="SECID0EEHEK"><title>Comparisons.</title><p>The detailed comparisons among all <italic><tp:taxon-name><tp:taxon-name-part taxon-name-part-type="genus" reg="Lycodon">Lycodon</tp:taxon-name-part></tp:taxon-name></italic> congeners are given in Table <xref ref-type="table" rid="T1">1</xref>, with distinguishing characters marked in bold.</p><p>In our phylogenetic tree (Fig. <xref ref-type="fig" rid="F2">2</xref>), <italic><tp:taxon-name><tp:taxon-name-part taxon-name-part-type="genus" reg="Lycodon">Lycodon</tp:taxon-name-part> <tp:taxon-name-part taxon-name-part-type="species" reg="cathaya">cathaya</tp:taxon-name-part></tp:taxon-name></italic> sp. nov. (Figs <xref ref-type="fig" rid="F3">3A</xref>, <xref ref-type="fig" rid="F4">4</xref>, <xref ref-type="fig" rid="F5">5A, B</xref>) is relatively close to <italic><tp:taxon-name><tp:taxon-name-part taxon-name-part-type="genus" reg="Lycodon">L.</tp:taxon-name-part> <tp:taxon-name-part taxon-name-part-type="species" reg="futsingensis">futsingensis</tp:taxon-name-part></tp:taxon-name></italic> (Figs <xref ref-type="fig" rid="F3">3B</xref>, <xref ref-type="fig" rid="F5">5C</xref>) and <italic><tp:taxon-name><tp:taxon-name-part taxon-name-part-type="genus" reg="Lycodon">L.</tp:taxon-name-part> <tp:taxon-name-part taxon-name-part-type="species" reg="namdongensis">namdongensis</tp:taxon-name-part></tp:taxon-name></italic>. However, the new species possesses significant morphological differences: (1) 10 maxillary teeth (vs. <abbrev xmlns:xlink="http://www.w3.org/1999/xlink" xlink:title="maxillary teeth" id="ABBRID0EQJEK" xlink:type="simple">MT</abbrev> 12–15 in <italic><tp:taxon-name><tp:taxon-name-part taxon-name-part-type="genus" reg="Lycodon">L.</tp:taxon-name-part> <tp:taxon-name-part taxon-name-part-type="species" reg="futsingensis">futsingensis</tp:taxon-name-part></tp:taxon-name></italic>), bands on dorsal body and tail link with each other and separate ground color into ellipse patches (vs. bands on dorsal body and tail separate with each other in <italic><tp:taxon-name><tp:taxon-name-part taxon-name-part-type="genus" reg="Lycodon">L.</tp:taxon-name-part> <tp:taxon-name-part taxon-name-part-type="species" reg="futsingensis">futsingensis</tp:taxon-name-part></tp:taxon-name></italic>), venter line on ventral body margined with a pair of continuous ventrolateral line (vs. ventrolateral lines discontinuous, interrupted by black patches in <italic><tp:taxon-name><tp:taxon-name-part taxon-name-part-type="genus" reg="Lycodon">L.</tp:taxon-name-part> <tp:taxon-name-part taxon-name-part-type="species" reg="futsingensis">futsingensis</tp:taxon-name-part></tp:taxon-name></italic>); (2) ten maxillary teeth (vs. <abbrev xmlns:xlink="http://www.w3.org/1999/xlink" xlink:title="maxillary teeth" id="ABBRID0EVKEK" xlink:type="simple">MT</abbrev> 12 in <italic><tp:taxon-name><tp:taxon-name-part taxon-name-part-type="genus" reg="Lycodon">L.</tp:taxon-name-part> <tp:taxon-name-part taxon-name-part-type="species" reg="namdongensis">namdongensis</tp:taxon-name-part></tp:taxon-name></italic>), nine infralabials (vs. <abbrev xmlns:xlink="http://www.w3.org/1999/xlink" xlink:title="infralabials" id="ABBRID0EELEK" xlink:type="simple">IFL</abbrev> ten in <italic><tp:taxon-name><tp:taxon-name-part taxon-name-part-type="genus" reg="Lycodon">L.</tp:taxon-name-part> <tp:taxon-name-part taxon-name-part-type="species" reg="namdongensis">namdongensis</tp:taxon-name-part></tp:taxon-name></italic>), two postocular (vs. <abbrev xmlns:xlink="http://www.w3.org/1999/xlink" xlink:title="postoculars" id="ABBRID0ETLEK" xlink:type="simple">PtO</abbrev> 3 in <italic><tp:taxon-name><tp:taxon-name-part taxon-name-part-type="genus" reg="Lycodon">L.</tp:taxon-name-part> <tp:taxon-name-part taxon-name-part-type="species" reg="namdongensis">namdongensis</tp:taxon-name-part></tp:taxon-name></italic>), three posterior temporals (vs. <abbrev xmlns:xlink="http://www.w3.org/1999/xlink" xlink:title="posterior temporals" id="ABBRID0ECMEK" xlink:type="simple">pTMP</abbrev> 3 in <italic><tp:taxon-name><tp:taxon-name-part taxon-name-part-type="genus" reg="Lycodon">L.</tp:taxon-name-part> <tp:taxon-name-part taxon-name-part-type="species" reg="namdongensis">namdongensis</tp:taxon-name-part></tp:taxon-name></italic>), ventral scales 199–200 (vs. V 218 in <italic><tp:taxon-name><tp:taxon-name-part taxon-name-part-type="genus" reg="Lycodon">L.</tp:taxon-name-part> <tp:taxon-name-part taxon-name-part-type="species" reg="namdongensis">namdongensis</tp:taxon-name-part></tp:taxon-name></italic>), dorsal body with 31–35 dusty rose bands (vs. dorsal body with 23 greyish cream bands in <italic><tp:taxon-name><tp:taxon-name-part taxon-name-part-type="genus" reg="Lycodon">L.</tp:taxon-name-part> <tp:taxon-name-part taxon-name-part-type="species" reg="namdongensis">namdongensis</tp:taxon-name-part></tp:taxon-name></italic>).</p><p><italic><tp:taxon-name><tp:taxon-name-part taxon-name-part-type="genus" reg="Lycodon">Lycodon</tp:taxon-name-part> <tp:taxon-name-part taxon-name-part-type="species" reg="cathaya">cathaya</tp:taxon-name-part></tp:taxon-name></italic> sp. nov. can be further distinguished from <italic><tp:taxon-name><tp:taxon-name-part taxon-name-part-type="genus" reg="Lycodon">L.</tp:taxon-name-part> <tp:taxon-name-part taxon-name-part-type="species" reg="ruhstrati">ruhstrati</tp:taxon-name-part></tp:taxon-name></italic> (Figs <xref ref-type="fig" rid="F3">3C</xref>, <xref ref-type="fig" rid="F5">5D</xref>), which used to be confused with <italic><tp:taxon-name><tp:taxon-name-part taxon-name-part-type="genus" reg="Lycodon">L.</tp:taxon-name-part> <tp:taxon-name-part taxon-name-part-type="species" reg="futsingensis">futsingensis</tp:taxon-name-part></tp:taxon-name></italic>, to which it is morphologically similar (<xref ref-type="bibr" rid="B46">Pope 1935</xref>; <xref ref-type="bibr" rid="B61">Vogel et al. 2009</xref>), by the following morphological characters: (1) dorsal scales smooth throughout (vs. dorsum with keeled scales); (2) subcaudals 78 (vs. subcaudals ≥ 90); (3) bands on dorsal body and tail link with each other and separate ground color into ellipse patches (vs. bands on dorsal body and tail separate with each other); (4) ventral with a brownish black venter strip margined with a pair of continuous greyish white ventrolateral lines (vs. brownish black venter strip absent, and ventrolateral lines discontinuous, interrupted by black patches).</p><p><italic><tp:taxon-name><tp:taxon-name-part taxon-name-part-type="genus" reg="Lycodon">Lycodon</tp:taxon-name-part> <tp:taxon-name-part taxon-name-part-type="species" reg="cathaya">cathaya</tp:taxon-name-part></tp:taxon-name></italic> sp. nov. can be significantly distinguished from <italic><tp:taxon-name><tp:taxon-name-part taxon-name-part-type="genus" reg="Lycodon">L.</tp:taxon-name-part> <tp:taxon-name-part taxon-name-part-type="species" reg="albofuscus">albofuscus</tp:taxon-name-part></tp:taxon-name></italic>, <italic><tp:taxon-name><tp:taxon-name-part taxon-name-part-type="genus" reg="Lycodon">L.</tp:taxon-name-part> <tp:taxon-name-part taxon-name-part-type="species" reg="banksi">banksi</tp:taxon-name-part></tp:taxon-name></italic>, <italic><tp:taxon-name><tp:taxon-name-part taxon-name-part-type="genus" reg="Lycodon">L.</tp:taxon-name-part> <tp:taxon-name-part taxon-name-part-type="species" reg="butleri">butleri</tp:taxon-name-part></tp:taxon-name></italic>, <italic><tp:taxon-name><tp:taxon-name-part taxon-name-part-type="genus" reg="Lycodon">L.</tp:taxon-name-part> <tp:taxon-name-part taxon-name-part-type="species" reg="capucinus">capucinus</tp:taxon-name-part></tp:taxon-name></italic>, <italic><tp:taxon-name><tp:taxon-name-part taxon-name-part-type="genus" reg="Lycodon">L.</tp:taxon-name-part> <tp:taxon-name-part taxon-name-part-type="species" reg="cardamomensis">cardamomensis</tp:taxon-name-part></tp:taxon-name></italic>, <italic><tp:taxon-name><tp:taxon-name-part taxon-name-part-type="genus" reg="Lycodon">L.</tp:taxon-name-part> <tp:taxon-name-part taxon-name-part-type="species" reg="carinatus">carinatus</tp:taxon-name-part></tp:taxon-name></italic>, <italic><tp:taxon-name><tp:taxon-name-part taxon-name-part-type="genus" reg="Lycodon">L.</tp:taxon-name-part> <tp:taxon-name-part taxon-name-part-type="species" reg="cavernicolus">cavernicolus</tp:taxon-name-part></tp:taxon-name></italic>, <italic><tp:taxon-name><tp:taxon-name-part taxon-name-part-type="genus" reg="Lycodon">L.</tp:taxon-name-part> <tp:taxon-name-part taxon-name-part-type="species" reg="davidi">davidi</tp:taxon-name-part></tp:taxon-name></italic>, <italic><tp:taxon-name><tp:taxon-name-part taxon-name-part-type="genus" reg="Lycodon">L.</tp:taxon-name-part> <tp:taxon-name-part taxon-name-part-type="species" reg="fasciatus">fasciatus</tp:taxon-name-part></tp:taxon-name></italic>, <italic><tp:taxon-name><tp:taxon-name-part taxon-name-part-type="genus" reg="Lycodon">L.</tp:taxon-name-part> <tp:taxon-name-part taxon-name-part-type="species" reg="flavozonatus">flavozonatus</tp:taxon-name-part></tp:taxon-name></italic>, <italic><tp:taxon-name><tp:taxon-name-part taxon-name-part-type="genus" reg="Lycodon">L.</tp:taxon-name-part> <tp:taxon-name-part taxon-name-part-type="species" reg="gammiei">gammiei</tp:taxon-name-part></tp:taxon-name></italic>, <italic><tp:taxon-name><tp:taxon-name-part taxon-name-part-type="genus" reg="Lycodon">L.</tp:taxon-name-part> <tp:taxon-name-part taxon-name-part-type="species" reg="gibsonae">gibsonae</tp:taxon-name-part></tp:taxon-name></italic>, <italic><tp:taxon-name><tp:taxon-name-part taxon-name-part-type="genus" reg="Lycodon">L.</tp:taxon-name-part> <tp:taxon-name-part taxon-name-part-type="species" reg="gongshan">gongshan</tp:taxon-name-part></tp:taxon-name></italic>, <italic><tp:taxon-name><tp:taxon-name-part taxon-name-part-type="genus" reg="Lycodon">L.</tp:taxon-name-part> <tp:taxon-name-part taxon-name-part-type="species" reg="gracilis">gracilis</tp:taxon-name-part></tp:taxon-name></italic>, <italic><tp:taxon-name><tp:taxon-name-part taxon-name-part-type="genus" reg="Lycodon">L.</tp:taxon-name-part> <tp:taxon-name-part taxon-name-part-type="species" reg="liuchengchaoi">liuchengchaoi</tp:taxon-name-part></tp:taxon-name></italic>, <italic><tp:taxon-name><tp:taxon-name-part taxon-name-part-type="genus" reg="Lycodon">L.</tp:taxon-name-part> <tp:taxon-name-part taxon-name-part-type="species" reg="meridionalis">meridionalis</tp:taxon-name-part></tp:taxon-name></italic>, <italic><tp:taxon-name><tp:taxon-name-part taxon-name-part-type="genus" reg="Lycodon">L.</tp:taxon-name-part> <tp:taxon-name-part taxon-name-part-type="species" reg="multifasciatus">multifasciatus</tp:taxon-name-part></tp:taxon-name></italic>, <italic><tp:taxon-name><tp:taxon-name-part taxon-name-part-type="genus" reg="Lycodon">L.</tp:taxon-name-part> <tp:taxon-name-part taxon-name-part-type="species" reg="nympha">nympha</tp:taxon-name-part></tp:taxon-name></italic>, <italic><tp:taxon-name><tp:taxon-name-part taxon-name-part-type="genus" reg="Lycodon">L.</tp:taxon-name-part> <tp:taxon-name-part taxon-name-part-type="species" reg="orientalis">orientalis</tp:taxon-name-part></tp:taxon-name></italic>, <italic><tp:taxon-name><tp:taxon-name-part taxon-name-part-type="genus" reg="Lycodon">L.</tp:taxon-name-part> <tp:taxon-name-part taxon-name-part-type="species" reg="paucifasciatus">paucifasciatus</tp:taxon-name-part></tp:taxon-name></italic>, <italic><tp:taxon-name><tp:taxon-name-part taxon-name-part-type="genus" reg="Lycodon">L.</tp:taxon-name-part> <tp:taxon-name-part taxon-name-part-type="species" reg="rosozonatus">rosozonatus</tp:taxon-name-part></tp:taxon-name></italic>, <italic><tp:taxon-name><tp:taxon-name-part taxon-name-part-type="genus" reg="Lycodon">L.</tp:taxon-name-part> <tp:taxon-name-part taxon-name-part-type="species" reg="semicarinatus">semicarinatus</tp:taxon-name-part></tp:taxon-name></italic>, <italic><tp:taxon-name><tp:taxon-name-part taxon-name-part-type="genus" reg="Lycodon">L.</tp:taxon-name-part> <tp:taxon-name-part taxon-name-part-type="species" reg="septentrionalis">septentrionalis</tp:taxon-name-part></tp:taxon-name></italic>, <italic><tp:taxon-name><tp:taxon-name-part taxon-name-part-type="genus" reg="Lycodon">L.</tp:taxon-name-part> <tp:taxon-name-part taxon-name-part-type="species" reg="sidiki">sidiki</tp:taxon-name-part></tp:taxon-name></italic>, <italic><tp:taxon-name><tp:taxon-name-part taxon-name-part-type="genus" reg="Lycodon">L.</tp:taxon-name-part> <tp:taxon-name-part taxon-name-part-type="species" reg="subannulatus">subannulatus</tp:taxon-name-part></tp:taxon-name></italic>, <italic><tp:taxon-name><tp:taxon-name-part taxon-name-part-type="genus" reg="Lycodon">L.</tp:taxon-name-part> <tp:taxon-name-part taxon-name-part-type="species" reg="subcinctus">subcinctus</tp:taxon-name-part></tp:taxon-name></italic>, <italic><tp:taxon-name><tp:taxon-name-part taxon-name-part-type="genus" reg="Lycodon">L.</tp:taxon-name-part> <tp:taxon-name-part taxon-name-part-type="species" reg="synaptor">synaptor</tp:taxon-name-part></tp:taxon-name></italic>, <italic><tp:taxon-name><tp:taxon-name-part taxon-name-part-type="genus" reg="Lycodon">L.</tp:taxon-name-part> <tp:taxon-name-part taxon-name-part-type="species" reg="tristrigatus">tristrigatus</tp:taxon-name-part></tp:taxon-name></italic> and <italic><tp:taxon-name><tp:taxon-name-part taxon-name-part-type="genus" reg="Lycodon">L.</tp:taxon-name-part> <tp:taxon-name-part taxon-name-part-type="species" reg="zoosvictoriae">zoosvictoriae</tp:taxon-name-part></tp:taxon-name></italic> by its smooth dorsal scales (vs. dorsal body with keeled scales). By having dorsal scales in 17–17–15 rows, <italic><tp:taxon-name><tp:taxon-name-part taxon-name-part-type="genus" reg="Lycodon">Lycodon</tp:taxon-name-part> <tp:taxon-name-part taxon-name-part-type="species" reg="cathaya">cathaya</tp:taxon-name-part></tp:taxon-name></italic> sp. nov. can be easily distinguished from <italic><tp:taxon-name><tp:taxon-name-part taxon-name-part-type="genus" reg="Lycodon">L.</tp:taxon-name-part> <tp:taxon-name-part taxon-name-part-type="species" reg="alcalai">alcalai</tp:taxon-name-part></tp:taxon-name></italic> (<abbrev xmlns:xlink="http://www.w3.org/1999/xlink" xlink:title="dorsal scale rows" id="ABBRID0E3ZEK" xlink:type="simple">DSR</abbrev> 19–17–15), <italic><tp:taxon-name><tp:taxon-name-part taxon-name-part-type="genus" reg="Lycodon">L.</tp:taxon-name-part> <tp:taxon-name-part taxon-name-part-type="species" reg="bibonius">bibonius</tp:taxon-name-part></tp:taxon-name></italic> (<abbrev xmlns:xlink="http://www.w3.org/1999/xlink" xlink:title="dorsal scale rows" id="ABBRID0EL1EK" xlink:type="simple">DSR</abbrev> 19–17–15), <italic><tp:taxon-name><tp:taxon-name-part taxon-name-part-type="genus" reg="Lycodon">L.</tp:taxon-name-part> <tp:taxon-name-part taxon-name-part-type="species" reg="chrysoprateros">chrysoprateros</tp:taxon-name-part></tp:taxon-name></italic> (<abbrev xmlns:xlink="http://www.w3.org/1999/xlink" xlink:title="dorsal scale rows" id="ABBRID0E11EK" xlink:type="simple">DSR</abbrev> 19–17–15), <italic><tp:taxon-name><tp:taxon-name-part taxon-name-part-type="genus" reg="Lycodon">L.</tp:taxon-name-part> <tp:taxon-name-part taxon-name-part-type="species" reg="davisonii">davisonii</tp:taxon-name-part></tp:taxon-name></italic> (<abbrev xmlns:xlink="http://www.w3.org/1999/xlink" xlink:title="dorsal scale rows" id="ABBRID0EJ2EK" xlink:type="simple">DSR</abbrev> ?–13–?), <italic><tp:taxon-name><tp:taxon-name-part taxon-name-part-type="genus" reg="Lycodon">L.</tp:taxon-name-part> <tp:taxon-name-part taxon-name-part-type="species" reg="dumerilii">dumerilii</tp:taxon-name-part></tp:taxon-name></italic> (<abbrev xmlns:xlink="http://www.w3.org/1999/xlink" xlink:title="dorsal scale rows" id="ABBRID0EY2EK" xlink:type="simple">DSR</abbrev> 19–17–15), <italic><tp:taxon-name><tp:taxon-name-part taxon-name-part-type="genus" reg="Lycodon">L.</tp:taxon-name-part> <tp:taxon-name-part taxon-name-part-type="species" reg="fausti">fausti</tp:taxon-name-part></tp:taxon-name></italic> (<abbrev xmlns:xlink="http://www.w3.org/1999/xlink" xlink:title="dorsal scale rows" id="ABBRID0EH3EK" xlink:type="simple">DSR</abbrev> 19–17–15), <italic><tp:taxon-name><tp:taxon-name-part taxon-name-part-type="genus" reg="Lycodon">L.</tp:taxon-name-part> <tp:taxon-name-part taxon-name-part-type="species" reg="ferroni">ferroni</tp:taxon-name-part></tp:taxon-name></italic> (<abbrev xmlns:xlink="http://www.w3.org/1999/xlink" xlink:title="dorsal scale rows" id="ABBRID0EW3EK" xlink:type="simple">DSR</abbrev> ?–13–?), <italic><tp:taxon-name><tp:taxon-name-part taxon-name-part-type="genus" reg="Lycodon">L.</tp:taxon-name-part> <tp:taxon-name-part taxon-name-part-type="species" reg="kundui">kundui</tp:taxon-name-part></tp:taxon-name></italic> (<abbrev xmlns:xlink="http://www.w3.org/1999/xlink" xlink:title="dorsal scale rows" id="ABBRID0EF4EK" xlink:type="simple">DSR</abbrev> 15–15–15), <italic><tp:taxon-name><tp:taxon-name-part taxon-name-part-type="genus" reg="Lycodon">L.</tp:taxon-name-part> <tp:taxon-name-part taxon-name-part-type="species" reg="muelleri">muelleri</tp:taxon-name-part></tp:taxon-name></italic> (<abbrev xmlns:xlink="http://www.w3.org/1999/xlink" xlink:title="dorsal scale rows" id="ABBRID0EU4EK" xlink:type="simple">DSR</abbrev> 19–17–15), <italic><tp:taxon-name><tp:taxon-name-part taxon-name-part-type="genus" reg="Lycodon">L.</tp:taxon-name-part> <tp:taxon-name-part taxon-name-part-type="species" reg="philippinus">philippinus</tp:taxon-name-part></tp:taxon-name></italic> (<abbrev xmlns:xlink="http://www.w3.org/1999/xlink" xlink:title="dorsal scale rows" id="ABBRID0ED5EK" xlink:type="simple">DSR</abbrev> ?–15–?), <italic><tp:taxon-name><tp:taxon-name-part taxon-name-part-type="genus" reg="Lycodon">L.</tp:taxon-name-part> <tp:taxon-name-part taxon-name-part-type="species" reg="solivagus">solivagus</tp:taxon-name-part></tp:taxon-name></italic> (<abbrev xmlns:xlink="http://www.w3.org/1999/xlink" xlink:title="dorsal scale rows" id="ABBRID0ES5EK" xlink:type="simple">DSR</abbrev> 19–17–15) and <italic><tp:taxon-name><tp:taxon-name-part taxon-name-part-type="genus" reg="Lycodon">L.</tp:taxon-name-part> <tp:taxon-name-part taxon-name-part-type="species" reg="stormi">stormi</tp:taxon-name-part></tp:taxon-name></italic> (<abbrev xmlns:xlink="http://www.w3.org/1999/xlink" xlink:title="dorsal scale rows" id="ABBRID0EB6EK" xlink:type="simple">DSR</abbrev> ?–19–?). From the remaining 18 congeners, <italic><tp:taxon-name><tp:taxon-name-part taxon-name-part-type="genus" reg="Lycodon">Lycodon</tp:taxon-name-part> <tp:taxon-name-part taxon-name-part-type="species" reg="cathaya">cathaya</tp:taxon-name-part></tp:taxon-name></italic> sp. nov. can be easily distinguished from <italic><tp:taxon-name><tp:taxon-name-part taxon-name-part-type="genus" reg="Lycodon">L.</tp:taxon-name-part> <tp:taxon-name-part taxon-name-part-type="species" reg="ophiophagus">ophiophagus</tp:taxon-name-part></tp:taxon-name></italic>, <italic><tp:taxon-name><tp:taxon-name-part taxon-name-part-type="genus" reg="Lycodon">L.</tp:taxon-name-part> <tp:taxon-name-part taxon-name-part-type="species" reg="pictus">pictus</tp:taxon-name-part></tp:taxon-name></italic>, and <italic><tp:taxon-name><tp:taxon-name-part taxon-name-part-type="genus" reg="Lycodon">L.</tp:taxon-name-part> <tp:taxon-name-part taxon-name-part-type="species" reg="zawi">zawi</tp:taxon-name-part></tp:taxon-name></italic> by having fewer maxillary teeth; from <italic><tp:taxon-name><tp:taxon-name-part taxon-name-part-type="genus" reg="Lycodon">L.</tp:taxon-name-part> <tp:taxon-name-part taxon-name-part-type="species" reg="anamallensis">anamallensis</tp:taxon-name-part></tp:taxon-name></italic>, <italic><tp:taxon-name><tp:taxon-name-part taxon-name-part-type="genus" reg="Lycodon">L.</tp:taxon-name-part> <tp:taxon-name-part taxon-name-part-type="species" reg="effraenis">effraenis</tp:taxon-name-part></tp:taxon-name></italic>, <italic><tp:taxon-name><tp:taxon-name-part taxon-name-part-type="genus" reg="Lycodon">L.</tp:taxon-name-part> <tp:taxon-name-part taxon-name-part-type="species" reg="flavicollis">flavicollis</tp:taxon-name-part></tp:taxon-name></italic>, <italic><tp:taxon-name><tp:taxon-name-part taxon-name-part-type="genus" reg="Lycodon">L.</tp:taxon-name-part> <tp:taxon-name-part taxon-name-part-type="species" reg="flavomaculatus">flavomaculatus</tp:taxon-name-part></tp:taxon-name></italic>, <italic><tp:taxon-name><tp:taxon-name-part taxon-name-part-type="genus" reg="Lycodon">L.</tp:taxon-name-part> <tp:taxon-name-part taxon-name-part-type="species" reg="hypsirhinoides">hypsirhinoides</tp:taxon-name-part></tp:taxon-name></italic>, <italic><tp:taxon-name><tp:taxon-name-part taxon-name-part-type="genus" reg="Lycodon">L.</tp:taxon-name-part> <tp:taxon-name-part taxon-name-part-type="species" reg="laoensis">laoensis</tp:taxon-name-part></tp:taxon-name></italic>, <italic><tp:taxon-name><tp:taxon-name-part taxon-name-part-type="genus" reg="Lycodon">L.</tp:taxon-name-part> <tp:taxon-name-part taxon-name-part-type="species" reg="striatus">striatus</tp:taxon-name-part></tp:taxon-name></italic>, and <italic><tp:taxon-name><tp:taxon-name-part taxon-name-part-type="genus" reg="Lycodon">L.</tp:taxon-name-part> <tp:taxon-name-part taxon-name-part-type="species" reg="travancoricus">travancoricus</tp:taxon-name-part></tp:taxon-name></italic> by having fewer supralabials; from <italic><tp:taxon-name><tp:taxon-name-part taxon-name-part-type="genus" reg="Lycodon">L.</tp:taxon-name-part> <tp:taxon-name-part taxon-name-part-type="species" reg="anamallensis">anamallensis</tp:taxon-name-part></tp:taxon-name></italic>, <italic><tp:taxon-name><tp:taxon-name-part taxon-name-part-type="genus" reg="Lycodon">L.</tp:taxon-name-part> <tp:taxon-name-part taxon-name-part-type="species" reg="aulicus">aulicus</tp:taxon-name-part></tp:taxon-name></italic>, <italic><tp:taxon-name><tp:taxon-name-part taxon-name-part-type="genus" reg="Lycodon">L.</tp:taxon-name-part> <tp:taxon-name-part taxon-name-part-type="species" reg="effraenis">effraenis</tp:taxon-name-part></tp:taxon-name></italic>, <italic><tp:taxon-name><tp:taxon-name-part taxon-name-part-type="genus" reg="Lycodon">L.</tp:taxon-name-part> <tp:taxon-name-part taxon-name-part-type="species" reg="flavicollis">flavicollis</tp:taxon-name-part></tp:taxon-name></italic>, <italic><tp:taxon-name><tp:taxon-name-part taxon-name-part-type="genus" reg="Lycodon">L.</tp:taxon-name-part> <tp:taxon-name-part taxon-name-part-type="species" reg="flavomaculatus">flavomaculatus</tp:taxon-name-part></tp:taxon-name></italic>, <italic><tp:taxon-name><tp:taxon-name-part taxon-name-part-type="genus" reg="Lycodon">L.</tp:taxon-name-part> <tp:taxon-name-part taxon-name-part-type="species" reg="hypsirhinoides">hypsirhinoides</tp:taxon-name-part></tp:taxon-name></italic>, <italic><tp:taxon-name><tp:taxon-name-part taxon-name-part-type="genus" reg="Lycodon">L.</tp:taxon-name-part> <tp:taxon-name-part taxon-name-part-type="species" reg="laoensis">laoensis</tp:taxon-name-part></tp:taxon-name></italic>, <italic><tp:taxon-name><tp:taxon-name-part taxon-name-part-type="genus" reg="Lycodon">L.</tp:taxon-name-part> <tp:taxon-name-part taxon-name-part-type="species" reg="multizonatus">multizonatus</tp:taxon-name-part></tp:taxon-name></italic>, <italic><tp:taxon-name><tp:taxon-name-part taxon-name-part-type="genus" reg="Lycodon">L.</tp:taxon-name-part> <tp:taxon-name-part taxon-name-part-type="species" reg="ophiophagus">ophiophagus</tp:taxon-name-part></tp:taxon-name></italic>, <italic><tp:taxon-name><tp:taxon-name-part taxon-name-part-type="genus" reg="Lycodon">L.</tp:taxon-name-part> <tp:taxon-name-part taxon-name-part-type="species" reg="pictus">pictus</tp:taxon-name-part></tp:taxon-name></italic>, and <italic><tp:taxon-name><tp:taxon-name-part taxon-name-part-type="genus" reg="Lycodon">L.</tp:taxon-name-part> <tp:taxon-name-part taxon-name-part-type="species" reg="striatus">striatus</tp:taxon-name-part></tp:taxon-name></italic> by having fewer infralabials and from <italic><tp:taxon-name><tp:taxon-name-part taxon-name-part-type="genus" reg="Lycodon">L.</tp:taxon-name-part> <tp:taxon-name-part taxon-name-part-type="species" reg="mackinnoni">mackinnoni</tp:taxon-name-part></tp:taxon-name></italic> by having more infralabials; from <italic><tp:taxon-name><tp:taxon-name-part taxon-name-part-type="genus" reg="Lycodon">L.</tp:taxon-name-part> <tp:taxon-name-part taxon-name-part-type="species" reg="aulicus">aulicus</tp:taxon-name-part></tp:taxon-name></italic>, <italic><tp:taxon-name><tp:taxon-name-part taxon-name-part-type="genus" reg="Lycodon">L.</tp:taxon-name-part> <tp:taxon-name-part taxon-name-part-type="species" reg="flavicollis">flavicollis</tp:taxon-name-part></tp:taxon-name></italic>, <italic><tp:taxon-name><tp:taxon-name-part taxon-name-part-type="genus" reg="Lycodon">L.</tp:taxon-name-part> <tp:taxon-name-part taxon-name-part-type="species" reg="flavomaculatus">flavomaculatus</tp:taxon-name-part></tp:taxon-name></italic>, <italic><tp:taxon-name><tp:taxon-name-part taxon-name-part-type="genus" reg="Lycodon">L.</tp:taxon-name-part> <tp:taxon-name-part taxon-name-part-type="species" reg="hypsirhinoides">hypsirhinoides</tp:taxon-name-part></tp:taxon-name></italic>, <italic><tp:taxon-name><tp:taxon-name-part taxon-name-part-type="genus" reg="Lycodon">L.</tp:taxon-name-part> <tp:taxon-name-part taxon-name-part-type="species" reg="jara">jara</tp:taxon-name-part></tp:taxon-name></italic>, <italic><tp:taxon-name><tp:taxon-name-part taxon-name-part-type="genus" reg="Lycodon">L.</tp:taxon-name-part> <tp:taxon-name-part taxon-name-part-type="species" reg="laoensis">laoensis</tp:taxon-name-part></tp:taxon-name></italic>, <italic><tp:taxon-name><tp:taxon-name-part taxon-name-part-type="genus" reg="Lycodon">L.</tp:taxon-name-part> <tp:taxon-name-part taxon-name-part-type="species" reg="mackinnoni">mackinnoni</tp:taxon-name-part></tp:taxon-name></italic>, <italic><tp:taxon-name><tp:taxon-name-part taxon-name-part-type="genus" reg="Lycodon">L.</tp:taxon-name-part> <tp:taxon-name-part taxon-name-part-type="species" reg="multizonatus">multizonatus</tp:taxon-name-part></tp:taxon-name></italic>, <italic><tp:taxon-name><tp:taxon-name-part taxon-name-part-type="genus" reg="Lycodon">L.</tp:taxon-name-part> <tp:taxon-name-part taxon-name-part-type="species" reg="sealei">sealei</tp:taxon-name-part></tp:taxon-name></italic>, <italic><tp:taxon-name><tp:taxon-name-part taxon-name-part-type="genus" reg="Lycodon">L.</tp:taxon-name-part> <tp:taxon-name-part taxon-name-part-type="species" reg="striatus">striatus</tp:taxon-name-part></tp:taxon-name></italic>, <italic><tp:taxon-name><tp:taxon-name-part taxon-name-part-type="genus" reg="Lycodon">L.</tp:taxon-name-part> <tp:taxon-name-part taxon-name-part-type="species" reg="tessellatus">tessellatus</tp:taxon-name-part></tp:taxon-name></italic>, and <italic><tp:taxon-name><tp:taxon-name-part taxon-name-part-type="genus" reg="Lycodon">L.</tp:taxon-name-part> <tp:taxon-name-part taxon-name-part-type="species" reg="tiwarii">tiwarii</tp:taxon-name-part></tp:taxon-name></italic> by having an entire precloacal plate (vs. precloacal plate divided); from <italic><tp:taxon-name><tp:taxon-name-part taxon-name-part-type="genus" reg="Lycodon">L.</tp:taxon-name-part> <tp:taxon-name-part taxon-name-part-type="species" reg="jara">jara</tp:taxon-name-part></tp:taxon-name></italic>, <italic><tp:taxon-name><tp:taxon-name-part taxon-name-part-type="genus" reg="Lycodon">L.</tp:taxon-name-part> <tp:taxon-name-part taxon-name-part-type="species" reg="mackinnoni">mackinnoni</tp:taxon-name-part></tp:taxon-name></italic>, and <italic><tp:taxon-name><tp:taxon-name-part taxon-name-part-type="genus" reg="Lycodon">L.</tp:taxon-name-part> <tp:taxon-name-part taxon-name-part-type="species" reg="striatus">striatus</tp:taxon-name-part></tp:taxon-name></italic> by having more ventrals and from <italic><tp:taxon-name><tp:taxon-name-part taxon-name-part-type="genus" reg="Lycodon">L.</tp:taxon-name-part> <tp:taxon-name-part taxon-name-part-type="species" reg="pictus">pictus</tp:taxon-name-part></tp:taxon-name></italic>, <italic><tp:taxon-name><tp:taxon-name-part taxon-name-part-type="genus" reg="Lycodon">L.</tp:taxon-name-part> <tp:taxon-name-part taxon-name-part-type="species" reg="tessellatus">tessellatus</tp:taxon-name-part></tp:taxon-name></italic>, and <italic><tp:taxon-name><tp:taxon-name-part taxon-name-part-type="genus" reg="Lycodon">L.</tp:taxon-name-part> <tp:taxon-name-part taxon-name-part-type="species" reg="tiwarii">tiwarii</tp:taxon-name-part></tp:taxon-name></italic> by having fewer ventrals; from <italic><tp:taxon-name><tp:taxon-name-part taxon-name-part-type="genus" reg="Lycodon">L.</tp:taxon-name-part> <tp:taxon-name-part taxon-name-part-type="species" reg="anamallensis">anamallensis</tp:taxon-name-part></tp:taxon-name></italic>, <italic><tp:taxon-name><tp:taxon-name-part taxon-name-part-type="genus" reg="Lycodon">L.</tp:taxon-name-part> <tp:taxon-name-part taxon-name-part-type="species" reg="flavicollis">flavicollis</tp:taxon-name-part></tp:taxon-name></italic>, <italic><tp:taxon-name><tp:taxon-name-part taxon-name-part-type="genus" reg="Lycodon">L.</tp:taxon-name-part> <tp:taxon-name-part taxon-name-part-type="species" reg="hypsirhinoides">hypsirhinoides</tp:taxon-name-part></tp:taxon-name></italic>, <italic><tp:taxon-name><tp:taxon-name-part taxon-name-part-type="genus" reg="Lycodon">L.</tp:taxon-name-part> <tp:taxon-name-part taxon-name-part-type="species" reg="jara">jara</tp:taxon-name-part></tp:taxon-name></italic>, <italic><tp:taxon-name><tp:taxon-name-part taxon-name-part-type="genus" reg="Lycodon">L.</tp:taxon-name-part> <tp:taxon-name-part taxon-name-part-type="species" reg="laoensis">laoensis</tp:taxon-name-part></tp:taxon-name></italic>, <italic><tp:taxon-name><tp:taxon-name-part taxon-name-part-type="genus" reg="Lycodon">L.</tp:taxon-name-part> <tp:taxon-name-part taxon-name-part-type="species" reg="flavomaculatus">flavomaculatus</tp:taxon-name-part></tp:taxon-name></italic>, <italic><tp:taxon-name><tp:taxon-name-part taxon-name-part-type="genus" reg="Lycodon">L.</tp:taxon-name-part> <tp:taxon-name-part taxon-name-part-type="species" reg="mackinnoni">mackinnoni</tp:taxon-name-part></tp:taxon-name></italic>, <italic><tp:taxon-name><tp:taxon-name-part taxon-name-part-type="genus" reg="Lycodon">L.</tp:taxon-name-part> <tp:taxon-name-part taxon-name-part-type="species" reg="multizonatus">multizonatus</tp:taxon-name-part></tp:taxon-name></italic>, <italic><tp:taxon-name><tp:taxon-name-part taxon-name-part-type="genus" reg="Lycodon">L.</tp:taxon-name-part> <tp:taxon-name-part taxon-name-part-type="species" reg="striatus">striatus</tp:taxon-name-part></tp:taxon-name></italic>, <italic><tp:taxon-name><tp:taxon-name-part taxon-name-part-type="genus" reg="Lycodon">L.</tp:taxon-name-part> <tp:taxon-name-part taxon-name-part-type="species" reg="tessellatus">tessellatus</tp:taxon-name-part></tp:taxon-name></italic> and <italic><tp:taxon-name><tp:taxon-name-part taxon-name-part-type="genus" reg="Lycodon">L.</tp:taxon-name-part> <tp:taxon-name-part taxon-name-part-type="species" reg="zawi">zawi</tp:taxon-name-part></tp:taxon-name></italic> by having more subcaudals and from <italic><tp:taxon-name><tp:taxon-name-part taxon-name-part-type="genus" reg="Lycodon">L.</tp:taxon-name-part> <tp:taxon-name-part taxon-name-part-type="species" reg="ophiophagus">ophiophagus</tp:taxon-name-part></tp:taxon-name></italic> and <italic><tp:taxon-name><tp:taxon-name-part taxon-name-part-type="genus" reg="Lycodon">L.</tp:taxon-name-part> <tp:taxon-name-part taxon-name-part-type="species" reg="pictus">pictus</tp:taxon-name-part></tp:taxon-name></italic> by having fewer subcaudals; from <italic><tp:taxon-name><tp:taxon-name-part taxon-name-part-type="genus" reg="Lycodon">L.</tp:taxon-name-part> <tp:taxon-name-part taxon-name-part-type="species" reg="effraenis">effraenis</tp:taxon-name-part></tp:taxon-name></italic> and <italic><tp:taxon-name><tp:taxon-name-part taxon-name-part-type="genus" reg="Lycodon">L.</tp:taxon-name-part> <tp:taxon-name-part taxon-name-part-type="species" reg="sealei">sealei</tp:taxon-name-part></tp:taxon-name></italic> by the presence of a single loreal (vs. loreal absent).</p></tp:treatment-sec><tp:treatment-sec sec-type="description" id="SECID0EYSFK"><title>Description of holotype.</title><p>Adult male. Body slender, <abbrev xmlns:xlink="http://www.w3.org/1999/xlink" xlink:title="total length" id="ABBRID0E5SFK" xlink:type="simple">TL</abbrev> 562.5 mm (<abbrev xmlns:xlink="http://www.w3.org/1999/xlink" xlink:title="snout-vent length" id="ABBRID0ECTFK" xlink:type="simple">SVL</abbrev> 451.4 mm, <abbrev xmlns:xlink="http://www.w3.org/1999/xlink" xlink:title="tail length" id="ABBRID0EGTFK" xlink:type="simple">TaL</abbrev> 111.1 mm, <abbrev xmlns:xlink="http://www.w3.org/1999/xlink" xlink:title="tail length" id="ABBRID0EKTFK" xlink:type="simple">TaL</abbrev>/<abbrev xmlns:xlink="http://www.w3.org/1999/xlink" xlink:title="total length" id="ABBRID0EOTFK" xlink:type="simple">TL</abbrev> ratio 0.198); dorsal scales in 17–17–15 rows, smooth throughout, the vertebral scales not enlarged; head elongate, moderately distinct from neck, rather flattened, longer than wide, and narrow anteriorly, <abbrev xmlns:xlink="http://www.w3.org/1999/xlink" xlink:title="head length" id="ABBRID0ESTFK" xlink:type="simple">HL</abbrev> 17.2 mm, <abbrev xmlns:xlink="http://www.w3.org/1999/xlink" xlink:title="maximum head width" id="ABBRID0EWTFK" xlink:type="simple">HW</abbrev> 11.1 mm (<abbrev xmlns:xlink="http://www.w3.org/1999/xlink" xlink:title="maximum head width" id="ABBRID0E1TFK" xlink:type="simple">HW</abbrev>/<abbrev xmlns:xlink="http://www.w3.org/1999/xlink" xlink:title="head length" id="ABBRID0E5TFK" xlink:type="simple">HL</abbrev> ratio 0.643); eye large, <abbrev xmlns:xlink="http://www.w3.org/1999/xlink" xlink:title="eye horizontal diameter" id="ABBRID0ECUFK" xlink:type="simple">ED</abbrev> 2.2 mm, pupil vertically elliptic; rostral triangular, much broader than high, barely visible from above; nostril lateral, located in the middle of nasal; nasal divided into two scales by nostril; two internasals, anteriorly rounded, almost as wide as high, bordered by two large, pentagonal prefrontals posteriorly; a single enlarged hexagonal frontal, narrowed posteriorly; parietals paired, longer than wide, in contact with each other medially, with upper anterior and posterior temporals, paraparietal laterally and four nuchal scales posteriorly; paraparietal slightly elongate, nearly rectangular; one elongated loreal on each side, in contact with eye, not in contact with internasals; one preocular located above loreal, in contact with eye and supraocular posteriorly, with prefrontal anteriorly, and not in contact with frontal; two postoculars, almost equal in length, upper one in contact with eye anteriorly, with supraocular and parietal, and with upper temporal posteriorly, lower one in contact with eye anteriorly, with anterior temporals posteriorly, and with fifth and sixth supralabials below; eight supralabials on each side, first and second in contact with nasal, third to fifth entering orbit; nine infralabials on each side, first pair in broad contact with each other, first to fourth in contact with anterior pair of chin shields, fourth to fifth in contact with posterior chin shields; two pairs of chin shields, elongate, anterior pair larger, second pair meeting in midline; two anterior temporals, almost equal in size, three posterior temporals, upper one smallest, lower one largest; 199 ventrals plus two preventrals; 78 pairs of subcaudals, excluding tail tip; precloacal plate entire.</p></tp:treatment-sec><tp:treatment-sec sec-type="Dentition" id="SECID0EGUFK"><title>Dentition.</title><p>10 (4+2+2+2) maxillary teeth on both sides, four small anterior teeth, enlarged posteriorly; two noticeably enlarged snag shaped teeth (second largest); two moderately enlarged teeth; two moderately enlarged kukri liked teeth (the anterior one larger, both with posterior cutting edges). Diastemas present between the above-mentioned maxillary teeth groups.</p></tp:treatment-sec><tp:treatment-sec sec-type="Hemipenis" id="SECID0ELUFK"><title>Hemipenis.</title><p>Hemipenis elongated, apex not fully everted after injection of formalin. Truncus bulbous, lower 1/3 smooth without spines, spine ornamentation starting at upper part with somewhat enlarged, medium sized spines. Apex with dense microspines. Sulcus spermaticus stretches to base of apex. Apex not fully everted, ending somewhat widened with an oblique opening, with microspines inside.</p></tp:treatment-sec><tp:treatment-sec sec-type="Coloration of holotype" id="SECID0EQUFK"><title>Coloration of holotype.</title><p>In life (Figs <xref ref-type="fig" rid="F3">3A</xref>, <xref ref-type="fig" rid="F4">4</xref>), dorsal surface of head brownish black, a distinctly dusty rose collar band that crosses over the head and nape of the neck; ventral surface of head almost white, mental, the 1<sup>st</sup>–3<sup>rd</sup> supralabials and the anterior pair of chin shields with brownish black patches, the 4<sup>th</sup> and 5<sup>th</sup> and the posterior pair of chin shields with brownish black mottles. Ground color of dorsal surface brownish black, with 35 transverse dusty rose bands on body trunk and 16 similarly colored bands on tail, including two incomplete bands between collar band and the first complete transverse band; each band in 1–2 scales of the vertebral row in minimum width and widen laterally to a width of 3–4 scales; bands link with each other in ventrolateral body and tail, and separate the ground color into brownish black ellipse patches: such patches in 3–6 scales of the vertebral row in maximum width, and arranged in a row along the top of body and tail; a brownish black ventrolateral blotch on each ventrolateral side of bands. Middle of each ventral with irregular brownish black blotches forming a relatively continuous venter strip, and greyish white on both sides, forming a pair of continuous ventrolateral lines, which run in parallel along the venter strip. Subcaudals almost entirely light brown. In preservative (Fig. <xref ref-type="fig" rid="F5">5A</xref>), the collar band faded to beige, bands become darker, and the ventral surface faded to beige.</p></tp:treatment-sec><tp:treatment-sec sec-type="variation" id="SECID0EKVFK"><title>Variations.</title><p>Measurements, body proportions and scale counts of the two specimens are listed in Table <xref ref-type="table" rid="T4">4</xref>. The paratype has a relatively small and faint collar band, just crossing over the nape of the neck; dorsal bands are faint and there are more dark brown speckles than in the holotype. It appears that this specimen represents an older age group than the holotype, and differences in coloration may indicate an ontogenetic development. The loreal is in contact with eye in the holotype, while the loreal is separated from the eye by the preocular and the third supralabial.</p><table-wrap id="T4" position="float" orientation="portrait"><label>Table 4.</label><caption><p>Measurements, scale counts, and body proportions of <italic><tp:taxon-name><tp:taxon-name-part taxon-name-part-type="genus" reg="Lycodon">Lycodon</tp:taxon-name-part> <tp:taxon-name-part taxon-name-part-type="species" reg="cathaya">cathaya</tp:taxon-name-part></tp:taxon-name></italic> sp. nov.</p></caption><table id="TID0E4DHK" rules="all"><tbody><tr><th rowspan="1" colspan="1"/><th rowspan="1" colspan="2">Voucher number</th></tr><tr><th rowspan="1" colspan="1">Character</th><th rowspan="1" colspan="1">1542</th><th rowspan="1" colspan="1">1630</th></tr><tr><td rowspan="1" colspan="1">
                      <bold>Age</bold>
                    </td><td rowspan="1" colspan="1">adult</td><td rowspan="1" colspan="1">adult</td></tr><tr><td rowspan="1" colspan="1">
                      <bold>Sex</bold>
                    </td><td rowspan="1" colspan="1">male</td><td rowspan="1" colspan="1">male</td></tr><tr><td rowspan="1" colspan="1">
                      <bold><abbrev xmlns:xlink="http://www.w3.org/1999/xlink" xlink:title="snout-vent length" id="ABBRID0E4XFK" xlink:type="simple">SVL</abbrev></bold>
                    </td><td rowspan="1" colspan="1">451.4</td><td rowspan="1" colspan="1">730.1</td></tr><tr><td rowspan="1" colspan="1">
                      <bold><abbrev xmlns:xlink="http://www.w3.org/1999/xlink" xlink:title="tail length" id="ABBRID0ENYFK" xlink:type="simple">TaL</abbrev></bold>
                    </td><td rowspan="1" colspan="1">111.1</td><td rowspan="1" colspan="1">180.5</td></tr><tr><td rowspan="1" colspan="1">
                      <bold><abbrev xmlns:xlink="http://www.w3.org/1999/xlink" xlink:title="total length" id="ABBRID0E4YFK" xlink:type="simple">TL</abbrev></bold>
                    </td><td rowspan="1" colspan="1">562.5</td><td rowspan="1" colspan="1">910.6</td></tr><tr><td rowspan="1" colspan="1">
                      <bold><abbrev xmlns:xlink="http://www.w3.org/1999/xlink" xlink:title="tail length" id="ABBRID0ENZFK" xlink:type="simple">TaL</abbrev>/<abbrev xmlns:xlink="http://www.w3.org/1999/xlink" xlink:title="total length" id="ABBRID0ERZFK" xlink:type="simple">TL</abbrev></bold>
                    </td><td rowspan="1" colspan="1">0.198</td><td rowspan="1" colspan="1">0.198</td></tr><tr><td rowspan="1" colspan="1">
                      <bold><abbrev xmlns:xlink="http://www.w3.org/1999/xlink" xlink:title="head length" id="ABBRID0EB1FK" xlink:type="simple">HL</abbrev></bold>
                    </td><td rowspan="1" colspan="1">17.2</td><td rowspan="1" colspan="1">23.3</td></tr><tr><td rowspan="1" colspan="1">
                      <bold><abbrev xmlns:xlink="http://www.w3.org/1999/xlink" xlink:title="maximum head width" id="ABBRID0ER1FK" xlink:type="simple">HW</abbrev></bold>
                    </td><td rowspan="1" colspan="1">11.1</td><td rowspan="1" colspan="1">14.6</td></tr><tr><td rowspan="1" colspan="1">
                      <bold><abbrev xmlns:xlink="http://www.w3.org/1999/xlink" xlink:title="maximum head width" id="ABBRID0EB2FK" xlink:type="simple">HW</abbrev>/<abbrev xmlns:xlink="http://www.w3.org/1999/xlink" xlink:title="head length" id="ABBRID0EF2FK" xlink:type="simple">HL</abbrev></bold>
                    </td><td rowspan="1" colspan="1">0.643</td><td rowspan="1" colspan="1">0.627</td></tr><tr><td rowspan="1" colspan="1">
                      <bold><abbrev xmlns:xlink="http://www.w3.org/1999/xlink" xlink:title="eye horizontal diameter" id="ABBRID0EV2FK" xlink:type="simple">ED</abbrev></bold>
                    </td><td rowspan="1" colspan="1">2.2</td><td rowspan="1" colspan="1">3.0</td></tr><tr><td rowspan="1" colspan="1">
                      <bold><abbrev xmlns:xlink="http://www.w3.org/1999/xlink" xlink:title="dorsal scale rows" id="ABBRID0EF3FK" xlink:type="simple">DSR</abbrev></bold>
                    </td><td rowspan="1" colspan="1">17–17–15</td><td rowspan="1" colspan="1">17–17–15</td></tr><tr><td rowspan="1" colspan="1">
                      <bold>SpL</bold>
                    </td><td rowspan="1" colspan="1">8</td><td rowspan="1" colspan="1">8</td></tr><tr><td rowspan="1" colspan="1">
                      <bold>IfL</bold>
                    </td><td rowspan="1" colspan="1">9</td><td rowspan="1" colspan="1">9</td></tr><tr><td rowspan="1" colspan="1">
                      <bold><abbrev xmlns:xlink="http://www.w3.org/1999/xlink" xlink:title="infralabials" id="ABBRID0EP4FK" xlink:type="simple">IFL</abbrev>-1CS</bold>
                    </td><td rowspan="1" colspan="1">1<sup>st</sup>–4<sup>th</sup></td><td rowspan="1" colspan="1">1<sup>st</sup>–4<sup>th</sup></td></tr><tr><td rowspan="1" colspan="1">
                      <bold><abbrev xmlns:xlink="http://www.w3.org/1999/xlink" xlink:title="infralabials" id="ABBRID0EI5FK" xlink:type="simple">IFL</abbrev>-2CS</bold>
                    </td><td rowspan="1" colspan="1">4<sup>th</sup>–5<sup>th</sup></td><td rowspan="1" colspan="1">4<sup>th</sup>–5<sup>th</sup></td></tr><tr><td rowspan="1" colspan="1">
                      <bold><abbrev xmlns:xlink="http://www.w3.org/1999/xlink" xlink:title="chin shields" id="ABBRID0EB6FK" xlink:type="simple">CS</abbrev></bold>
                    </td><td rowspan="1" colspan="1">2</td><td rowspan="1" colspan="1">2</td></tr><tr><td rowspan="1" colspan="1">
                      <bold>V</bold>
                    </td><td rowspan="1" colspan="1">199</td><td rowspan="1" colspan="1">200</td></tr><tr><td rowspan="1" colspan="1">
                      <bold>Sc</bold>
                    </td><td rowspan="1" colspan="1">78</td><td rowspan="1" colspan="1">78</td></tr><tr><td rowspan="1" colspan="1">
                      <bold>S-V Bands</bold>
                    </td><td rowspan="1" colspan="1">35</td><td rowspan="1" colspan="1">31</td></tr><tr><td rowspan="1" colspan="1">
                      <bold><abbrev xmlns:xlink="http://www.w3.org/1999/xlink" xlink:title="tail length" id="ABBRID0EYAGK" xlink:type="simple">TaL</abbrev> Bands</bold>
                    </td><td rowspan="1" colspan="1">16</td><td rowspan="1" colspan="1">13</td></tr><tr><td rowspan="1" colspan="1">
                      <bold><abbrev xmlns:xlink="http://www.w3.org/1999/xlink" xlink:title="maxillary teeth" id="ABBRID0EJBGK" xlink:type="simple">MT</abbrev></bold>
                    </td><td rowspan="1" colspan="1">10</td><td rowspan="1" colspan="1">10</td></tr></tbody></table></table-wrap></tp:treatment-sec><tp:treatment-sec sec-type="distribution" id="SECID0ETBGK"><title>Distribution and habits.</title><p>Currently, <italic><tp:taxon-name><tp:taxon-name-part taxon-name-part-type="genus" reg="Lycodon">Lycodon</tp:taxon-name-part> <tp:taxon-name-part taxon-name-part-type="species" reg="cathaya">cathaya</tp:taxon-name-part></tp:taxon-name></italic> sp. nov. is only known from its type locality, Huaping Nature Reserve (Fig. <xref ref-type="fig" rid="F1">1</xref>; ca 850–1000 m a.s.l.), and is sympatric with <italic><tp:taxon-name><tp:taxon-name-part taxon-name-part-type="genus" reg="Lycodon">L.</tp:taxon-name-part> <tp:taxon-name-part taxon-name-part-type="species" reg="meridionalis">meridionalis</tp:taxon-name-part></tp:taxon-name></italic> and <italic><tp:taxon-name><tp:taxon-name-part taxon-name-part-type="genus" reg="Lycodon">L.</tp:taxon-name-part> <tp:taxon-name-part taxon-name-part-type="species" reg="ruhstrati">ruhstrati</tp:taxon-name-part></tp:taxon-name></italic>. All of them are nocturnal species. The holotype was observed climbing on a wilted bush by the roadside, approximately half a meter above the ground (Fig. <xref ref-type="fig" rid="F4">4</xref>). The paratype and an individual of its sympatric species <italic><tp:taxon-name><tp:taxon-name-part taxon-name-part-type="genus" reg="Lycodon">L.</tp:taxon-name-part> <tp:taxon-name-part taxon-name-part-type="species" reg="ruhstrati">ruhstrati</tp:taxon-name-part></tp:taxon-name></italic> is (Fig. <xref ref-type="fig" rid="F3">3C</xref>) were found on the ground on the same night. The surrounding environment consisted of well-preserved montane evergreen broad-leaved forest or mixed forest.</p><fig id="F4" position="float" orientation="portrait"><object-id xmlns:xlink="http://www.w3.org/1999/xlink" content-type="doi" xlink:type="simple">10.3897/zookeys.954.53432.figure4</object-id><object-id xmlns:xlink="http://www.w3.org/1999/xlink" content-type="arpha" xlink:type="simple">01B31883-1F7A-5D6F-BC45-EE468638DB9A</object-id><label>Figure 4.</label><caption><p>General aspect of <italic><tp:taxon-name><tp:taxon-name-part taxon-name-part-type="genus" reg="Lycodon">Lycodon</tp:taxon-name-part> <tp:taxon-name-part taxon-name-part-type="species" reg="cathaya">cathaya</tp:taxon-name-part></tp:taxon-name></italic> sp. nov. (<named-content xmlns:xlink="http://www.w3.org/1999/xlink" content-type="dwc:institutional_code" xlink:type="simple">SYS</named-content> r001542, holotype) in life when observed.</p></caption><graphic xmlns:xlink="http://www.w3.org/1999/xlink" xlink:href="zookeys-954-085-g004.jpg" position="float" orientation="portrait" xlink:type="simple" id="oo_437138.jpg"><uri content-type="original_file" xlink:type="simple">https://binary.pensoft.net/fig/437138</uri></graphic></fig><fig id="F5" position="float" orientation="portrait"><object-id xmlns:xlink="http://www.w3.org/1999/xlink" content-type="doi" xlink:type="simple">10.3897/zookeys.954.53432.figure5</object-id><object-id xmlns:xlink="http://www.w3.org/1999/xlink" content-type="arpha" xlink:type="simple">ADBE889A-2F1C-5C33-AB4F-3744225D2FBF</object-id><label>Figure 5.</label><caption><p>Comparative characters of head scalation and color patterns (in preservative) of <bold>A</bold><italic><tp:taxon-name><tp:taxon-name-part taxon-name-part-type="genus" reg="Lycodon">Lycodon</tp:taxon-name-part> <tp:taxon-name-part taxon-name-part-type="species" reg="cathaya">cathaya</tp:taxon-name-part></tp:taxon-name></italic> sp. nov. (<named-content xmlns:xlink="http://www.w3.org/1999/xlink" content-type="dwc:institutional_code" xlink:type="simple">SYS</named-content> r001542, holotype) <bold>B</bold><italic><tp:taxon-name><tp:taxon-name-part taxon-name-part-type="genus" reg="Lycodon">Lycodon</tp:taxon-name-part> <tp:taxon-name-part taxon-name-part-type="species" reg="cathaya">cathaya</tp:taxon-name-part></tp:taxon-name></italic> sp. nov. (<named-content xmlns:xlink="http://www.w3.org/1999/xlink" content-type="dwc:institutional_code" xlink:type="simple">SYS</named-content> r001630, paratype) <bold>C</bold><italic><tp:taxon-name><tp:taxon-name-part taxon-name-part-type="genus" reg="Lycodon">L.</tp:taxon-name-part> <tp:taxon-name-part taxon-name-part-type="species" reg="futsingensis">futsingensis</tp:taxon-name-part></tp:taxon-name></italic> (<named-content xmlns:xlink="http://www.w3.org/1999/xlink" content-type="dwc:institutional_code" xlink:type="simple">SYS</named-content> r002123), and <bold>D</bold><italic><tp:taxon-name><tp:taxon-name-part taxon-name-part-type="genus" reg="Lycodon">L.</tp:taxon-name-part> <tp:taxon-name-part taxon-name-part-type="species" reg="ruhstrati">ruhstrati</tp:taxon-name-part></tp:taxon-name></italic> (<named-content xmlns:xlink="http://www.w3.org/1999/xlink" content-type="dwc:institutional_code" xlink:type="simple">SYS</named-content> r001631). Scale bars: 10 mm.</p></caption><graphic xmlns:xlink="http://www.w3.org/1999/xlink" xlink:href="zookeys-954-085-g005.jpg" position="float" orientation="portrait" xlink:type="simple" id="oo_437139.jpg"><uri content-type="original_file" xlink:type="simple">https://binary.pensoft.net/fig/437139</uri></graphic></fig></tp:treatment-sec><tp:treatment-sec><!--Section generated to contain objects referenced in tp:taxon-treatment.--><table-wrap id="T1" position="float" orientation="portrait"><label>Table 1.</label><caption><p>Selected morphological characters of <italic><tp:taxon-name><tp:taxon-name-part taxon-name-part-type="genus" reg="Lycodon">Lycodon</tp:taxon-name-part></tp:taxon-name></italic> species for comparison (after <xref ref-type="bibr" rid="B26">Janssen et al. 2019</xref>, see Materials and methods). Bold font indicates distinguishing characteristics.</p></caption><table id="TID0EDSAI" rules="all"><tbody><tr><td rowspan="1" colspan="1">
                  <bold><italic><tp:taxon-name><tp:taxon-name-part taxon-name-part-type="genus" reg="Lycodon">Lycodon</tp:taxon-name-part></tp:taxon-name></italic> species</bold>
                </td><td rowspan="1" colspan="1">
                  <bold><italic><tp:taxon-name><tp:taxon-name-part taxon-name-part-type="genus" reg="Lycodon"/><tp:taxon-name-part taxon-name-part-type="species" reg="cathaya">cathaya</tp:taxon-name-part></tp:taxon-name></italic> sp. nov.</bold>
                </td><td rowspan="1" colspan="1">
                  <bold><italic><tp:taxon-name>
                        <tp:taxon-name-part taxon-name-part-type="genus" reg="Lycodon"/>
                        <tp:taxon-name-part taxon-name-part-type="species" reg="albofuscus">albofuscus</tp:taxon-name-part>
                      </tp:taxon-name></italic></bold>
                </td><td rowspan="1" colspan="1">
                  <bold><italic><tp:taxon-name>
                        <tp:taxon-name-part taxon-name-part-type="genus" reg="Lycodon"/>
                        <tp:taxon-name-part taxon-name-part-type="species" reg="alcalai">alcalai</tp:taxon-name-part>
                      </tp:taxon-name></italic></bold>
                </td><td rowspan="1" colspan="1">
                  <bold><italic><tp:taxon-name>
                        <tp:taxon-name-part taxon-name-part-type="genus" reg="Lycodon"/>
                        <tp:taxon-name-part taxon-name-part-type="species" reg="anamallensis">anamallensis</tp:taxon-name-part>
                      </tp:taxon-name></italic></bold>
                </td><td rowspan="1" colspan="1">
                  <bold><italic><tp:taxon-name>
                        <tp:taxon-name-part taxon-name-part-type="genus" reg="Lycodon"/>
                        <tp:taxon-name-part taxon-name-part-type="species" reg="aulicus">aulicus</tp:taxon-name-part>
                      </tp:taxon-name></italic></bold>
                </td><td rowspan="1" colspan="1">
                  <bold><italic><tp:taxon-name>
                        <tp:taxon-name-part taxon-name-part-type="genus" reg="Lycodon"/>
                        <tp:taxon-name-part taxon-name-part-type="species" reg="banksi">banksi</tp:taxon-name-part>
                      </tp:taxon-name></italic></bold>
                </td><td rowspan="1" colspan="1">
                  <bold><italic><tp:taxon-name>
                        <tp:taxon-name-part taxon-name-part-type="genus" reg="Lycodon"/>
                        <tp:taxon-name-part taxon-name-part-type="species" reg="bibonius">bibonius</tp:taxon-name-part>
                      </tp:taxon-name></italic></bold>
                </td><td rowspan="1" colspan="1">
                  <bold><italic><tp:taxon-name>
                        <tp:taxon-name-part taxon-name-part-type="genus" reg="Lycodon"/>
                        <tp:taxon-name-part taxon-name-part-type="species" reg="butleri">butleri</tp:taxon-name-part>
                      </tp:taxon-name></italic></bold>
                </td><td rowspan="1" colspan="1">
                  <bold><italic><tp:taxon-name>
                        <tp:taxon-name-part taxon-name-part-type="genus" reg="Lycodon"/>
                        <tp:taxon-name-part taxon-name-part-type="species" reg="capucinus">capucinus</tp:taxon-name-part>
                      </tp:taxon-name></italic></bold>
                </td><td rowspan="1" colspan="1">
                  <bold><italic><tp:taxon-name>
                        <tp:taxon-name-part taxon-name-part-type="genus" reg="Lycodon"/>
                        <tp:taxon-name-part taxon-name-part-type="species" reg="cardamomensis">cardamomensis</tp:taxon-name-part>
                      </tp:taxon-name></italic></bold>
                </td><td rowspan="1" colspan="1">
                  <bold><italic><tp:taxon-name>
                        <tp:taxon-name-part taxon-name-part-type="genus" reg="Lycodon"/>
                        <tp:taxon-name-part taxon-name-part-type="species" reg="carinatus">carinatus</tp:taxon-name-part>
                      </tp:taxon-name></italic></bold>
                </td></tr><tr><td rowspan="1" colspan="1">
                  <bold><abbrev xmlns:xlink="http://www.w3.org/1999/xlink" xlink:title="dorsal scale rows" id="ABBRID0E3LAE" xlink:type="simple">DSR</abbrev></bold>
                </td><td rowspan="1" colspan="1">17–17–15</td><td rowspan="1" colspan="1">?–17–?</td><td rowspan="1" colspan="1"><bold>19</bold>–17–15</td><td rowspan="1" colspan="1">17–17–15</td><td rowspan="1" colspan="1">17–17–15</td><td rowspan="1" colspan="1">17–17–15</td><td rowspan="1" colspan="1"><bold>19</bold>–17–15</td><td rowspan="1" colspan="1">?–17/19–?</td><td rowspan="1" colspan="1">17–17–15</td><td rowspan="1" colspan="1"><bold>19</bold>–17–15</td><td rowspan="1" colspan="1">17/19–<bold>19</bold>–17</td></tr><tr><td rowspan="1" colspan="1">
                  <bold><abbrev xmlns:xlink="http://www.w3.org/1999/xlink" xlink:title="maxillary teeth" id="ABBRID0ETNAE" xlink:type="simple">MT</abbrev></bold>
                </td><td rowspan="1" colspan="1">10</td><td rowspan="1" colspan="1">
                  <bold>12</bold>
                </td><td rowspan="1" colspan="1"><bold>11</bold>–<bold>13</bold></td><td rowspan="1" colspan="1">?</td><td rowspan="1" colspan="1">?</td><td rowspan="1" colspan="1">?</td><td rowspan="1" colspan="1"><bold>11</bold>–<bold>14</bold></td><td rowspan="1" colspan="1">?</td><td rowspan="1" colspan="1">
                  <bold>15</bold>
                </td><td rowspan="1" colspan="1">10–12</td><td rowspan="1" colspan="1">?</td></tr><tr><td rowspan="1" colspan="1">
                  <bold><abbrev xmlns:xlink="http://www.w3.org/1999/xlink" xlink:title="supralabials" id="ABBRID0EMPAE" xlink:type="simple">SPL</abbrev></bold>
                </td><td rowspan="1" colspan="1">8</td><td rowspan="1" colspan="1">8</td><td rowspan="1" colspan="1">
                  <bold>9</bold>
                </td><td rowspan="1" colspan="1">
                  <bold>9</bold>
                </td><td rowspan="1" colspan="1">8–10</td><td rowspan="1" colspan="1">8</td><td rowspan="1" colspan="1">7–9</td><td rowspan="1" colspan="1">8–9</td><td rowspan="1" colspan="1"><bold>9</bold>–<bold>10</bold></td><td rowspan="1" colspan="1"><bold>9</bold>–<bold>10</bold></td><td rowspan="1" colspan="1">8–9</td></tr><tr><td rowspan="1" colspan="1">
                  <bold><abbrev xmlns:xlink="http://www.w3.org/1999/xlink" xlink:title="numbers of supralabials in contact with the eye" id="ABBRID0EFRAE" xlink:type="simple">SPL-E</abbrev></bold>
                </td><td rowspan="1" colspan="1">3<sup>rd</sup>–5<sup>th</sup></td><td rowspan="1" colspan="1">3<sup>rd</sup>–5<sup>th</sup></td><td rowspan="1" colspan="1"><bold>4<sup>th</sup></bold>–<bold>5<sup>th</sup></bold></td><td rowspan="1" colspan="1">3<sup>rd</sup>–5<sup>th</sup></td><td rowspan="1" colspan="1">3<sup>rd</sup>–5<sup>th</sup></td><td rowspan="1" colspan="1">3<sup>rd</sup>–5<sup>th</sup></td><td rowspan="1" colspan="1">3<sup>rd</sup>/4<sup>th</sup>–5<sup>th</sup></td><td rowspan="1" colspan="1">3<sup>rd</sup>–5<sup>th</sup></td><td rowspan="1" colspan="1">3<sup>rd</sup>–5<sup>th</sup></td><td rowspan="1" colspan="1">3<sup>rd</sup>–5<sup>th</sup></td><td rowspan="1" colspan="1">3<sup>rd</sup>–5<sup>th</sup></td></tr><tr><td rowspan="1" colspan="1">
                  <bold><abbrev xmlns:xlink="http://www.w3.org/1999/xlink" xlink:title="infralabials" id="ABBRID0ECUAE" xlink:type="simple">IFL</abbrev></bold>
                </td><td rowspan="1" colspan="1">9</td><td rowspan="1" colspan="1">?</td><td rowspan="1" colspan="1">
                  <bold>10</bold>
                </td><td rowspan="1" colspan="1"><bold>10</bold>–<bold>11</bold></td><td rowspan="1" colspan="1"><bold>10</bold>–<bold>11</bold></td><td rowspan="1" colspan="1">
                  <bold>10</bold>
                </td><td rowspan="1" colspan="1">9–10</td><td rowspan="1" colspan="1">9–10</td><td rowspan="1" colspan="1">9–10</td><td rowspan="1" colspan="1">9–10</td><td rowspan="1" colspan="1">?</td></tr><tr><td rowspan="1" colspan="1">
                  <bold><abbrev xmlns:xlink="http://www.w3.org/1999/xlink" xlink:title="preoculars" id="ABBRID0E2VAE" xlink:type="simple">PrO</abbrev></bold>
                </td><td rowspan="1" colspan="1">1</td><td rowspan="1" colspan="1">1</td><td rowspan="1" colspan="1">
                  <bold>2</bold>
                </td><td rowspan="1" colspan="1">1</td><td rowspan="1" colspan="1">1</td><td rowspan="1" colspan="1">1</td><td rowspan="1" colspan="1">
                  <bold>2</bold>
                </td><td rowspan="1" colspan="1">1</td><td rowspan="1" colspan="1">1</td><td rowspan="1" colspan="1">1</td><td rowspan="1" colspan="1">1</td></tr><tr><td rowspan="1" colspan="1">
                  <bold><abbrev xmlns:xlink="http://www.w3.org/1999/xlink" xlink:title="postoculars" id="ABBRID0EMXAE" xlink:type="simple">PtO</abbrev></bold>
                </td><td rowspan="1" colspan="1">2</td><td rowspan="1" colspan="1">2</td><td rowspan="1" colspan="1">
                  <bold>3</bold>
                </td><td rowspan="1" colspan="1">2–3</td><td rowspan="1" colspan="1">2</td><td rowspan="1" colspan="1">2</td><td rowspan="1" colspan="1">2–3</td><td rowspan="1" colspan="1">2</td><td rowspan="1" colspan="1">2</td><td rowspan="1" colspan="1">2–3</td><td rowspan="1" colspan="1">2</td></tr><tr><td rowspan="1" colspan="1">
                  <bold>Loreal</bold>
                </td><td rowspan="1" colspan="1">1</td><td rowspan="1" colspan="1">1</td><td rowspan="1" colspan="1">1</td><td rowspan="1" colspan="1">1–2</td><td rowspan="1" colspan="1">1</td><td rowspan="1" colspan="1">1</td><td rowspan="1" colspan="1">1</td><td rowspan="1" colspan="1">1</td><td rowspan="1" colspan="1">1</td><td rowspan="1" colspan="1">1</td><td rowspan="1" colspan="1">1</td></tr><tr><td rowspan="1" colspan="1">
                  <bold><abbrev xmlns:xlink="http://www.w3.org/1999/xlink" xlink:title="loreal in contact with the eye or not" id="ABBRID0EC1AE" xlink:type="simple">L-E</abbrev></bold>
                </td><td rowspan="1" colspan="1">yes/no</td><td rowspan="1" colspan="1">no</td><td rowspan="1" colspan="1">no</td><td rowspan="1" colspan="1">?</td><td rowspan="1" colspan="1">no</td><td rowspan="1" colspan="1">no</td><td rowspan="1" colspan="1">no</td><td rowspan="1" colspan="1">yes</td><td rowspan="1" colspan="1">no</td><td rowspan="1" colspan="1">no</td><td rowspan="1" colspan="1">no</td></tr><tr><td rowspan="1" colspan="1">
                  <bold><abbrev xmlns:xlink="http://www.w3.org/1999/xlink" xlink:title="anterior temporals" id="ABBRID0EN2AE" xlink:type="simple">aTMP</abbrev></bold>
                </td><td rowspan="1" colspan="1">2</td><td rowspan="1" colspan="1">2</td><td rowspan="1" colspan="1">2</td><td rowspan="1" colspan="1">2</td><td rowspan="1" colspan="1">2</td><td rowspan="1" colspan="1">2</td><td rowspan="1" colspan="1">2+3</td><td rowspan="1" colspan="1">2</td><td rowspan="1" colspan="1">2</td><td rowspan="1" colspan="1">2</td><td rowspan="1" colspan="1">2</td></tr><tr><td rowspan="1" colspan="1">
                  <bold><abbrev xmlns:xlink="http://www.w3.org/1999/xlink" xlink:title="posterior temporals" id="ABBRID0EY3AE" xlink:type="simple">pTMP</abbrev></bold>
                </td><td rowspan="1" colspan="1">3</td><td rowspan="1" colspan="1">
                  <bold>2</bold>
                </td><td rowspan="1" colspan="1">3</td><td rowspan="1" colspan="1"><bold>3</bold>+<bold>4</bold></td><td rowspan="1" colspan="1">3</td><td rowspan="1" colspan="1">3</td><td rowspan="1" colspan="1"><bold>2</bold>+<bold>3</bold>+<bold>3</bold></td><td rowspan="1" colspan="1">
                  <bold>2</bold>
                </td><td rowspan="1" colspan="1">3</td><td rowspan="1" colspan="1">2–3</td><td rowspan="1" colspan="1">2–3</td></tr><tr><td rowspan="1" colspan="1">
                  <bold>V</bold>
                </td><td rowspan="1" colspan="1">199–200</td><td rowspan="1" colspan="1">
                  <bold>241</bold>
                </td><td rowspan="1" colspan="1"><bold>203</bold>–<bold>207</bold></td><td rowspan="1" colspan="1">174–204</td><td rowspan="1" colspan="1">180–215</td><td rowspan="1" colspan="1">
                  <bold>241</bold>
                </td><td rowspan="1" colspan="1"><bold>204</bold>–<bold>212</bold></td><td rowspan="1" colspan="1"><bold>220</bold>–<bold>227</bold></td><td rowspan="1" colspan="1">182–211</td><td rowspan="1" colspan="1"><bold>215</bold>–<bold>228</bold></td><td rowspan="1" colspan="1">185–202</td></tr><tr><td rowspan="1" colspan="1">
                  <bold><abbrev xmlns:xlink="http://www.w3.org/1999/xlink" xlink:title="subcaudals" id="ABBRID0ESAAG" xlink:type="simple">SC</abbrev></bold>
                </td><td rowspan="1" colspan="1">78</td><td rowspan="1" colspan="1"><bold>155</bold>–<bold>208</bold></td><td rowspan="1" colspan="1"><bold>108</bold>–<bold>126</bold></td><td rowspan="1" colspan="1"><bold>60</bold>–<bold>74</bold></td><td rowspan="1" colspan="1">57–78</td><td rowspan="1" colspan="1">26 (broken tail)</td><td rowspan="1" colspan="1"><bold>110</bold>–<bold>120</bold></td><td rowspan="1" colspan="1"><bold>81</bold>–<bold>96</bold></td><td rowspan="1" colspan="1"><bold>59</bold>–<bold>74</bold></td><td rowspan="1" colspan="1"><bold>87</bold>–<bold>93</bold></td><td rowspan="1" colspan="1"><bold>51</bold>–<bold>64</bold></td></tr><tr><td rowspan="1" colspan="1">
                  <bold><abbrev xmlns:xlink="http://www.w3.org/1999/xlink" xlink:title="precloacal plate" id="ABBRID0E4CAG" xlink:type="simple">PrC</abbrev></bold>
                </td><td rowspan="1" colspan="1">entire</td><td rowspan="1" colspan="1">
                  <bold>divided</bold>
                </td><td rowspan="1" colspan="1">entire</td><td rowspan="1" colspan="1">entire /divided</td><td rowspan="1" colspan="1">
                  <bold>divided</bold>
                </td><td rowspan="1" colspan="1">entire</td><td rowspan="1" colspan="1">entire</td><td rowspan="1" colspan="1">entire</td><td rowspan="1" colspan="1">
                  <bold>divided</bold>
                </td><td rowspan="1" colspan="1">entire</td><td rowspan="1" colspan="1">entire</td></tr><tr><td rowspan="1" colspan="1">
                  <bold><abbrev xmlns:xlink="http://www.w3.org/1999/xlink" xlink:title="body scale surface" id="ABBRID0EREAG" xlink:type="simple">BSC</abbrev></bold>
                </td><td rowspan="1" colspan="1">smooth</td><td rowspan="1" colspan="1">
                  <bold>keeled</bold>
                </td><td rowspan="1" colspan="1">smooth</td><td rowspan="1" colspan="1">smooth</td><td rowspan="1" colspan="1">smooth and glossy</td><td rowspan="1" colspan="1">smooth (<bold>six central <abbrev xmlns:xlink="http://www.w3.org/1999/xlink" xlink:title="dorsal scale rows" id="ABBRID0ENFAG" xlink:type="simple">DSR</abbrev> of posterior 1/3 feebly keeled</bold>)</td><td rowspan="1" colspan="1">smooth</td><td rowspan="1" colspan="1">
                  <bold>keeled</bold>
                </td><td rowspan="1" colspan="1">
                  <bold>weakly keeled</bold>
                </td><td rowspan="1" colspan="1">
                  <bold>weakly keeled</bold>
                </td><td rowspan="1" colspan="1">
                  <bold>strongly keeled</bold>
                </td></tr><tr><td rowspan="1" colspan="1">
                  <bold><italic><tp:taxon-name><tp:taxon-name-part taxon-name-part-type="genus" reg="Lycodon">Lycodon</tp:taxon-name-part></tp:taxon-name></italic> species</bold>
                </td><td rowspan="1" colspan="1">
                  <bold><italic><tp:taxon-name>
                        <tp:taxon-name-part taxon-name-part-type="genus" reg="Lycodon"/>
                        <tp:taxon-name-part taxon-name-part-type="species" reg="cavernicolus">cavernicolus</tp:taxon-name-part>
                      </tp:taxon-name></italic></bold>
                </td><td rowspan="1" colspan="1">
                  <bold><italic><tp:taxon-name>
                        <tp:taxon-name-part taxon-name-part-type="genus" reg="Lycodon"/>
                        <tp:taxon-name-part taxon-name-part-type="species" reg="chrysoprateros">chrysoprateros</tp:taxon-name-part>
                      </tp:taxon-name></italic></bold>
                </td><td rowspan="1" colspan="1">
                  <bold><italic><tp:taxon-name>
                        <tp:taxon-name-part taxon-name-part-type="genus" reg="Lycodon"/>
                        <tp:taxon-name-part taxon-name-part-type="species" reg="davidi">davidi</tp:taxon-name-part>
                      </tp:taxon-name></italic></bold>
                </td><td rowspan="1" colspan="1">
                  <bold><italic><tp:taxon-name>
                        <tp:taxon-name-part taxon-name-part-type="genus" reg="Lycodon"/>
                        <tp:taxon-name-part taxon-name-part-type="species" reg="davisonii">davisonii</tp:taxon-name-part>
                      </tp:taxon-name></italic></bold>
                </td><td rowspan="1" colspan="1">
                  <bold><italic><tp:taxon-name>
                        <tp:taxon-name-part taxon-name-part-type="genus" reg="Lycodon"/>
                        <tp:taxon-name-part taxon-name-part-type="species" reg="dumerilii">dumerilii</tp:taxon-name-part>
                      </tp:taxon-name></italic></bold>
                </td><td rowspan="1" colspan="1">
                  <bold><italic><tp:taxon-name>
                        <tp:taxon-name-part taxon-name-part-type="genus" reg="Lycodon"/>
                        <tp:taxon-name-part taxon-name-part-type="species" reg="effraenis">effraenis</tp:taxon-name-part>
                      </tp:taxon-name></italic></bold>
                </td><td rowspan="1" colspan="1">
                  <bold><italic><tp:taxon-name>
                        <tp:taxon-name-part taxon-name-part-type="genus" reg="Lycodon"/>
                        <tp:taxon-name-part taxon-name-part-type="species" reg="fasciatus">fasciatus</tp:taxon-name-part>
                      </tp:taxon-name></italic></bold>
                </td><td rowspan="1" colspan="1">
                  <bold><italic><tp:taxon-name>
                        <tp:taxon-name-part taxon-name-part-type="genus" reg="Lycodon"/>
                        <tp:taxon-name-part taxon-name-part-type="species" reg="fausti">fausti</tp:taxon-name-part>
                      </tp:taxon-name></italic></bold>
                </td><td rowspan="1" colspan="1">
                  <bold><italic><tp:taxon-name>
                        <tp:taxon-name-part taxon-name-part-type="genus" reg="Lycodon"/>
                        <tp:taxon-name-part taxon-name-part-type="species" reg="ferroni">ferroni</tp:taxon-name-part>
                      </tp:taxon-name></italic></bold>
                </td><td rowspan="1" colspan="1">
                  <bold><italic><tp:taxon-name>
                        <tp:taxon-name-part taxon-name-part-type="genus" reg="Lycodon"/>
                        <tp:taxon-name-part taxon-name-part-type="species" reg="flavicollis">flavicollis</tp:taxon-name-part>
                      </tp:taxon-name></italic></bold>
                </td><td rowspan="1" colspan="1">
                  <bold><italic><tp:taxon-name>
                        <tp:taxon-name-part taxon-name-part-type="genus" reg="Lycodon"/>
                        <tp:taxon-name-part taxon-name-part-type="species" reg="flavomaculatus">flavomaculatus</tp:taxon-name-part>
                      </tp:taxon-name></italic></bold>
                </td></tr><tr><td rowspan="1" colspan="1">
                  <bold><abbrev xmlns:xlink="http://www.w3.org/1999/xlink" xlink:title="dorsal scale rows" id="ABBRID0E4MAG" xlink:type="simple">DSR</abbrev></bold>
                </td><td rowspan="1" colspan="1">17–17–15</td><td rowspan="1" colspan="1"><bold>19</bold>–17–15</td><td rowspan="1" colspan="1">17–17–15</td><td rowspan="1" colspan="1">?–13–?</td><td rowspan="1" colspan="1"><bold>19</bold>–17–15</td><td rowspan="1" colspan="1">?–17–?</td><td rowspan="1" colspan="1">17–17–15</td><td rowspan="1" colspan="1"><bold>19</bold>–17–15</td><td rowspan="1" colspan="1"><bold>19</bold>–17–15</td><td rowspan="1" colspan="1">17–17–15</td><td rowspan="1" colspan="1">17–17–15</td></tr><tr><td rowspan="1" colspan="1">
                  <bold><abbrev xmlns:xlink="http://www.w3.org/1999/xlink" xlink:title="maxillary teeth" id="ABBRID0EUOAG" xlink:type="simple">MT</abbrev></bold>
                </td><td rowspan="1" colspan="1">?</td><td rowspan="1" colspan="1"><bold>11</bold>–<bold>13</bold></td><td rowspan="1" colspan="1">
                  <bold>11</bold>
                </td><td rowspan="1" colspan="1">?</td><td rowspan="1" colspan="1"><bold>13</bold>–<bold>15</bold></td><td rowspan="1" colspan="1">?</td><td rowspan="1" colspan="1">
                  <bold>11</bold>
                </td><td rowspan="1" colspan="1">
                  <bold>13</bold>
                </td><td rowspan="1" colspan="1">
                  <bold>12</bold>
                </td><td rowspan="1" colspan="1">?</td><td rowspan="1" colspan="1">?</td></tr><tr><td rowspan="1" colspan="1">
                  <bold><abbrev xmlns:xlink="http://www.w3.org/1999/xlink" xlink:title="supralabials" id="ABBRID0ETQAG" xlink:type="simple">SPL</abbrev></bold>
                </td><td rowspan="1" colspan="1"><bold>9</bold>–<bold>10</bold></td><td rowspan="1" colspan="1">
                  <bold>9</bold>
                </td><td rowspan="1" colspan="1">8</td><td rowspan="1" colspan="1">
                  <bold>7</bold>
                </td><td rowspan="1" colspan="1"><bold>11</bold>–<bold>13</bold></td><td rowspan="1" colspan="1">
                  <bold>9</bold>
                </td><td rowspan="1" colspan="1">8</td><td rowspan="1" colspan="1">
                  <bold>9</bold>
                </td><td rowspan="1" colspan="1">
                  <bold>10</bold>
                </td><td rowspan="1" colspan="1">
                  <bold>9</bold>
                </td><td rowspan="1" colspan="1">
                  <bold>9</bold>
                </td></tr><tr><td rowspan="1" colspan="1">
                  <bold><abbrev xmlns:xlink="http://www.w3.org/1999/xlink" xlink:title="numbers of supralabials in contact with the eye" id="ABBRID0E2SAG" xlink:type="simple">SPL-E</abbrev></bold>
                </td><td rowspan="1" colspan="1"><bold>4<sup>th</sup></bold>–<bold>6<sup>th</sup></bold></td><td rowspan="1" colspan="1">3<sup>rd</sup>–5<sup>th</sup></td><td rowspan="1" colspan="1">3<sup>rd</sup>–5<sup>th</sup></td><td rowspan="1" colspan="1"><bold>3<sup>rd</sup></bold>–<bold>4<sup>th</sup></bold></td><td rowspan="1" colspan="1"><bold>4<sup>th</sup></bold>–<bold>5<sup>th</sup></bold></td><td rowspan="1" colspan="1">3<sup>rd</sup>–5<sup>th</sup></td><td rowspan="1" colspan="1">3<sup>rd</sup>–5<sup>th</sup></td><td rowspan="1" colspan="1"><bold>4<sup>th</sup></bold>–<bold>5<sup>th</sup></bold></td><td rowspan="1" colspan="1"><bold>4<sup>th</sup></bold>–<bold>6<sup>th</sup></bold></td><td rowspan="1" colspan="1">3<sup>rd</sup>–5<sup>th</sup></td><td rowspan="1" colspan="1">3<sup>rd</sup>–5<sup>th</sup></td></tr><tr><td rowspan="1" colspan="1">
                  <bold><abbrev xmlns:xlink="http://www.w3.org/1999/xlink" xlink:title="infralabials" id="ABBRID0EGWAG" xlink:type="simple">IFL</abbrev></bold>
                </td><td rowspan="1" colspan="1"><bold>10</bold>–<bold>11</bold></td><td rowspan="1" colspan="1">
                  <bold>10</bold>
                </td><td rowspan="1" colspan="1">
                  <bold>10</bold>
                </td><td rowspan="1" colspan="1">
                  <bold>8</bold>
                </td><td rowspan="1" colspan="1">9–10</td><td rowspan="1" colspan="1"><bold>10</bold>–<bold>11</bold></td><td rowspan="1" colspan="1">8–10</td><td rowspan="1" colspan="1">9–10</td><td rowspan="1" colspan="1">
                  <bold>10</bold>
                </td><td rowspan="1" colspan="1">
                  <bold>11</bold>
                </td><td rowspan="1" colspan="1">
                  <bold>10</bold>
                </td></tr><tr><td rowspan="1" colspan="1">
                  <bold><abbrev xmlns:xlink="http://www.w3.org/1999/xlink" xlink:title="preoculars" id="ABBRID0ELYAG" xlink:type="simple">PrO</abbrev></bold>
                </td><td rowspan="1" colspan="1">1</td><td rowspan="1" colspan="1">
                  <bold>2</bold>
                </td><td rowspan="1" colspan="1">1</td><td rowspan="1" colspan="1">1</td><td rowspan="1" colspan="1">1–2</td><td rowspan="1" colspan="1">1</td><td rowspan="1" colspan="1">1</td><td rowspan="1" colspan="1">
                  <bold>2</bold>
                </td><td rowspan="1" colspan="1">
                  <bold>2</bold>
                </td><td rowspan="1" colspan="1">1</td><td rowspan="1" colspan="1">1</td></tr><tr><td rowspan="1" colspan="1">
                  <bold><abbrev xmlns:xlink="http://www.w3.org/1999/xlink" xlink:title="postoculars" id="ABBRID0E6ZAG" xlink:type="simple">PtO</abbrev></bold>
                </td><td rowspan="1" colspan="1">2</td><td rowspan="1" colspan="1">2–3</td><td rowspan="1" colspan="1">2</td><td rowspan="1" colspan="1">2–3</td><td rowspan="1" colspan="1">2</td><td rowspan="1" colspan="1">2–3</td><td rowspan="1" colspan="1">2</td><td rowspan="1" colspan="1">
                  <bold>3</bold>
                </td><td rowspan="1" colspan="1">2</td><td rowspan="1" colspan="1">2</td><td rowspan="1" colspan="1">2</td></tr><tr><td rowspan="1" colspan="1">
                  <bold>Loreal</bold>
                </td><td rowspan="1" colspan="1">1</td><td rowspan="1" colspan="1">1</td><td rowspan="1" colspan="1">1</td><td rowspan="1" colspan="1">1</td><td rowspan="1" colspan="1">1</td><td rowspan="1" colspan="1">
                  <bold>0</bold>
                </td><td rowspan="1" colspan="1">1</td><td rowspan="1" colspan="1">1</td><td rowspan="1" colspan="1">1</td><td rowspan="1" colspan="1">1</td><td rowspan="1" colspan="1">1</td></tr><tr><td rowspan="1" colspan="1">
                  <bold><abbrev xmlns:xlink="http://www.w3.org/1999/xlink" xlink:title="loreal in contact with the eye or not" id="ABBRID0EY3AG" xlink:type="simple">L-E</abbrev></bold>
                </td><td rowspan="1" colspan="1">yes</td><td rowspan="1" colspan="1">no</td><td rowspan="1" colspan="1">no</td><td rowspan="1" colspan="1">yes</td><td rowspan="1" colspan="1">yes/no</td><td rowspan="1" colspan="1">
                  <bold>no <abbrev xmlns:xlink="http://www.w3.org/1999/xlink" xlink:title="loreal" id="ABBRID0ER4AG" xlink:type="simple">LoR</abbrev></bold>
                </td><td rowspan="1" colspan="1">yes</td><td rowspan="1" colspan="1">?</td><td rowspan="1" colspan="1">no</td><td rowspan="1" colspan="1">no</td><td rowspan="1" colspan="1">no</td></tr><tr><td rowspan="1" colspan="1">
                  <bold><abbrev xmlns:xlink="http://www.w3.org/1999/xlink" xlink:title="anterior temporals" id="ABBRID0EK5AG" xlink:type="simple">aTMP</abbrev></bold>
                </td><td rowspan="1" colspan="1">2–3</td><td rowspan="1" colspan="1"><bold>2</bold>+<bold>3</bold>+<bold>4</bold></td><td rowspan="1" colspan="1">2</td><td rowspan="1" colspan="1">1–2</td><td rowspan="1" colspan="1">2</td><td rowspan="1" colspan="1">2</td><td rowspan="1" colspan="1">2</td><td rowspan="1" colspan="1">2</td><td rowspan="1" colspan="1">2</td><td rowspan="1" colspan="1">2–3</td><td rowspan="1" colspan="1">1–2</td></tr><tr><td rowspan="1" colspan="1">
                  <bold><abbrev xmlns:xlink="http://www.w3.org/1999/xlink" xlink:title="posterior temporals" id="ABBRID0E26AG" xlink:type="simple">pTMP</abbrev></bold>
                </td><td rowspan="1" colspan="1">3–4</td><td rowspan="1" colspan="1"><bold>2</bold>+<bold>3</bold>+<bold>4</bold></td><td rowspan="1" colspan="1">2–3</td><td rowspan="1" colspan="1">
                  <bold>2</bold>
                </td><td rowspan="1" colspan="1">3</td><td rowspan="1" colspan="1">2–3</td><td rowspan="1" colspan="1">
                  <bold>2</bold>
                </td><td rowspan="1" colspan="1">2–3</td><td rowspan="1" colspan="1"><bold>3</bold>+<bold>4</bold></td><td rowspan="1" colspan="1">3 (rarely 2)</td><td rowspan="1" colspan="1">3 (rarely 2)</td></tr><tr><td rowspan="1" colspan="1">
                  <bold>V</bold>
                </td><td rowspan="1" colspan="1"><bold>232</bold>–<bold>245</bold></td><td rowspan="1" colspan="1"><bold>186</bold>–<bold>194</bold></td><td rowspan="1" colspan="1">
                  <bold>224</bold>
                </td><td rowspan="1" colspan="1"><bold>233</bold>–<bold>265</bold></td><td rowspan="1" colspan="1">195–221</td><td rowspan="1" colspan="1"><bold>215</bold>–<bold>228</bold></td><td rowspan="1" colspan="1">182–225</td><td rowspan="1" colspan="1"><bold>207</bold>–<bold>215</bold></td><td rowspan="1" colspan="1">
                  <bold>203</bold>
                </td><td rowspan="1" colspan="1"><bold>210</bold>–<bold>224</bold></td><td rowspan="1" colspan="1"><bold>165</bold>–<bold>183</bold></td></tr><tr><td rowspan="1" colspan="1">
                  <bold><abbrev xmlns:xlink="http://www.w3.org/1999/xlink" xlink:title="subcaudals" id="ABBRID0EAEBG" xlink:type="simple">SC</abbrev></bold>
                </td><td rowspan="1" colspan="1"><bold>92</bold>–<bold>113</bold></td><td rowspan="1" colspan="1"><bold>111</bold>–<bold>117</bold></td><td rowspan="1" colspan="1">
                  <bold>99</bold>
                </td><td rowspan="1" colspan="1"><bold>90</bold>–<bold>108</bold></td><td rowspan="1" colspan="1"><bold>111</bold>–<bold>120</bold></td><td rowspan="1" colspan="1">72–99</td><td rowspan="1" colspan="1">65–94</td><td rowspan="1" colspan="1"><bold>135</bold>–<bold>148</bold></td><td rowspan="1" colspan="1">
                  <bold>109</bold>
                </td><td rowspan="1" colspan="1"><bold>65</bold>–<bold>72</bold></td><td rowspan="1" colspan="1"><bold>53</bold>–<bold>63</bold></td></tr><tr><td rowspan="1" colspan="1">
                  <bold><abbrev xmlns:xlink="http://www.w3.org/1999/xlink" xlink:title="precloacal plate" id="ABBRID0ENGBG" xlink:type="simple">PrC</abbrev></bold>
                </td><td rowspan="1" colspan="1">entire</td><td rowspan="1" colspan="1">entire</td><td rowspan="1" colspan="1">entire</td><td rowspan="1" colspan="1">entire</td><td rowspan="1" colspan="1">entire</td><td rowspan="1" colspan="1">entire</td><td rowspan="1" colspan="1">entire</td><td rowspan="1" colspan="1">entire</td><td rowspan="1" colspan="1">entire</td><td rowspan="1" colspan="1">
                  <bold>divided</bold>
                </td><td rowspan="1" colspan="1">
                  <bold>divided</bold>
                </td></tr><tr><td rowspan="1" colspan="1">
                  <bold><abbrev xmlns:xlink="http://www.w3.org/1999/xlink" xlink:title="body scale surface" id="ABBRID0E5HBG" xlink:type="simple">BSC</abbrev></bold>
                </td><td rowspan="1" colspan="1">
                  <bold>the 8 medial rows weakly keeled</bold>
                </td><td rowspan="1" colspan="1">smooth</td><td rowspan="1" colspan="1">
                  <bold>middorsal scale rows slightly keeled</bold>
                </td><td rowspan="1" colspan="1">smooth</td><td rowspan="1" colspan="1">?</td><td rowspan="1" colspan="1">smooth</td><td rowspan="1" colspan="1">
                  <bold>keeled</bold>
                </td><td rowspan="1" colspan="1">smooth</td><td rowspan="1" colspan="1">smooth</td><td rowspan="1" colspan="1">smooth with single apical pit</td><td rowspan="1" colspan="1">smooth</td></tr><tr><td rowspan="1" colspan="1">
                  <bold><italic><tp:taxon-name><tp:taxon-name-part taxon-name-part-type="genus" reg="Lycodon">Lycodon</tp:taxon-name-part></tp:taxon-name></italic> species</bold>
                </td><td rowspan="1" colspan="1">
                  <bold><italic><tp:taxon-name>
                        <tp:taxon-name-part taxon-name-part-type="genus" reg="Lycodon"/>
                        <tp:taxon-name-part taxon-name-part-type="species" reg="flavozonatus">flavozonatus</tp:taxon-name-part>
                      </tp:taxon-name></italic></bold>
                </td><td rowspan="1" colspan="1">
                  <bold><italic><tp:taxon-name>
                        <tp:taxon-name-part taxon-name-part-type="genus" reg="Lycodon"/>
                        <tp:taxon-name-part taxon-name-part-type="species" reg="futsingensis">futsingensis</tp:taxon-name-part>
                      </tp:taxon-name></italic></bold>
                </td><td rowspan="1" colspan="1">
                  <bold><italic><tp:taxon-name>
                        <tp:taxon-name-part taxon-name-part-type="genus" reg="Dinodon"/>
                        <tp:taxon-name-part taxon-name-part-type="species" reg="gammiei">gammiei</tp:taxon-name-part>
                      </tp:taxon-name></italic></bold>
                </td><td rowspan="1" colspan="1">
                  <bold><italic><tp:taxon-name>
                        <tp:taxon-name-part taxon-name-part-type="genus" reg="Lycodon"/>
                        <tp:taxon-name-part taxon-name-part-type="species" reg="gibsonae">gibsonae</tp:taxon-name-part>
                      </tp:taxon-name></italic></bold>
                </td><td rowspan="1" colspan="1">
                  <bold><italic><tp:taxon-name>
                        <tp:taxon-name-part taxon-name-part-type="genus" reg="Lycodon"/>
                        <tp:taxon-name-part taxon-name-part-type="species" reg="gongshan">gongshan</tp:taxon-name-part>
                      </tp:taxon-name></italic></bold>
                </td><td rowspan="1" colspan="1">
                  <bold><italic><tp:taxon-name>
                        <tp:taxon-name-part taxon-name-part-type="genus" reg="Lycodon"/>
                        <tp:taxon-name-part taxon-name-part-type="species" reg="gracilis">gracilis</tp:taxon-name-part>
                      </tp:taxon-name></italic></bold>
                </td><td rowspan="1" colspan="1">
                  <bold><italic><tp:taxon-name>
                        <tp:taxon-name-part taxon-name-part-type="genus" reg="Lycodon"/>
                        <tp:taxon-name-part taxon-name-part-type="species" reg="hypsirhinoides">hypsirhinoides</tp:taxon-name-part>
                      </tp:taxon-name></italic></bold>
                </td><td rowspan="1" colspan="1">
                  <bold><italic><tp:taxon-name>
                        <tp:taxon-name-part taxon-name-part-type="genus" reg="Lycodon"/>
                        <tp:taxon-name-part taxon-name-part-type="species" reg="jara">jara</tp:taxon-name-part>
                      </tp:taxon-name></italic></bold>
                </td><td rowspan="1" colspan="1">
                  <bold><italic><tp:taxon-name>
                        <tp:taxon-name-part taxon-name-part-type="genus" reg="Lycodon"/>
                        <tp:taxon-name-part taxon-name-part-type="species" reg="kundui">kundui</tp:taxon-name-part>
                      </tp:taxon-name></italic></bold>
                </td><td rowspan="1" colspan="1">
                  <bold><italic><tp:taxon-name>
                        <tp:taxon-name-part taxon-name-part-type="genus" reg="Lycodon"/>
                        <tp:taxon-name-part taxon-name-part-type="species" reg="laoensis">laoensis</tp:taxon-name-part>
                      </tp:taxon-name></italic></bold>
                </td><td rowspan="1" colspan="1">
                  <bold><italic><tp:taxon-name>
                        <tp:taxon-name-part taxon-name-part-type="genus" reg="Lycodon"/>
                        <tp:taxon-name-part taxon-name-part-type="species" reg="liuchengchaoi">liuchengchaoi</tp:taxon-name-part>
                      </tp:taxon-name></italic></bold>
                </td></tr><tr><td rowspan="1" colspan="1">
                  <bold><abbrev xmlns:xlink="http://www.w3.org/1999/xlink" xlink:title="dorsal scale rows" id="ABBRID0E3PBG" xlink:type="simple">DSR</abbrev></bold>
                </td><td rowspan="1" colspan="1">17–17–15</td><td rowspan="1" colspan="1">17–16/17–15</td><td rowspan="1" colspan="1">17–17/19–15</td><td rowspan="1" colspan="1">17–17–15</td><td rowspan="1" colspan="1">17–17–15</td><td rowspan="1" colspan="1">?–<bold>15</bold>–?</td><td rowspan="1" colspan="1">17–17–15</td><td rowspan="1" colspan="1">17–17–15</td><td rowspan="1" colspan="1"><bold>15</bold>–<bold>15</bold>–<bold>15</bold></td><td rowspan="1" colspan="1">17–17–15</td><td rowspan="1" colspan="1">17–17–15</td></tr><tr><td rowspan="1" colspan="1">
                  <bold><abbrev xmlns:xlink="http://www.w3.org/1999/xlink" xlink:title="maxillary teeth" id="ABBRID0EQRBG" xlink:type="simple">MT</abbrev></bold>
                </td><td rowspan="1" colspan="1">
                  <bold>13</bold>
                </td><td rowspan="1" colspan="1"><bold>12</bold>–<bold>15</bold></td><td rowspan="1" colspan="1">?</td><td rowspan="1" colspan="1">
                  <bold>13</bold>
                </td><td rowspan="1" colspan="1">?</td><td rowspan="1" colspan="1">
                  <bold>9</bold>
                </td><td rowspan="1" colspan="1">?</td><td rowspan="1" colspan="1">?</td><td rowspan="1" colspan="1">?</td><td rowspan="1" colspan="1">?</td><td rowspan="1" colspan="1"><bold>8</bold>–<bold>9</bold></td></tr><tr><td rowspan="1" colspan="1">
                  <bold><abbrev xmlns:xlink="http://www.w3.org/1999/xlink" xlink:title="supralabials" id="ABBRID0EMTBG" xlink:type="simple">SPL</abbrev></bold>
                </td><td rowspan="1" colspan="1">8</td><td rowspan="1" colspan="1">7–8</td><td rowspan="1" colspan="1">7–9</td><td rowspan="1" colspan="1">8</td><td rowspan="1" colspan="1">8</td><td rowspan="1" colspan="1">8</td><td rowspan="1" colspan="1">
                  <bold>9</bold>
                </td><td rowspan="1" colspan="1">8–9</td><td rowspan="1" colspan="1">
                  <bold>7</bold>
                </td><td rowspan="1" colspan="1"><bold>9</bold>–<bold>10</bold></td><td rowspan="1" colspan="1">7–8</td></tr><tr><td rowspan="1" colspan="1">
                  <bold><abbrev xmlns:xlink="http://www.w3.org/1999/xlink" xlink:title="numbers of supralabials in contact with the eye" id="ABBRID0EBVBG" xlink:type="simple">SPL-E</abbrev></bold>
                </td><td rowspan="1" colspan="1">3<sup>rd</sup>–5<sup>th</sup></td><td rowspan="1" colspan="1">2–4; 3/4–5; 4–6</td><td rowspan="1" colspan="1">3<sup>rd</sup>–4<sup>th</sup>/5<sup>th</sup></td><td rowspan="1" colspan="1">3<sup>rd</sup>–4<sup>th</sup>/5<sup>th</sup></td><td rowspan="1" colspan="1">3<sup>rd</sup>–5<sup>th</sup></td><td rowspan="1" colspan="1"><bold>3<sup>rd</sup></bold>–<bold><sup>4t</sup></bold>h</td><td rowspan="1" colspan="1">3<sup>rd</sup>–5<sup>th</sup></td><td rowspan="1" colspan="1">3<sup>rd</sup>–5<sup>th</sup></td><td rowspan="1" colspan="1"><bold>3<sup>rd</sup></bold>–<bold>4<sup>th</sup></bold></td><td rowspan="1" colspan="1">3<sup>rd</sup>–5<sup>th</sup></td><td rowspan="1" colspan="1">3<sup>rd</sup>–5<sup>th</sup></td></tr><tr><td rowspan="1" colspan="1">
                  <bold><abbrev xmlns:xlink="http://www.w3.org/1999/xlink" xlink:title="infralabials" id="ABBRID0EAYBG" xlink:type="simple">IFL</abbrev></bold>
                </td><td rowspan="1" colspan="1">
                  <bold>10</bold>
                </td><td rowspan="1" colspan="1">9–11</td><td rowspan="1" colspan="1">?</td><td rowspan="1" colspan="1">
                  <bold>10</bold>
                </td><td rowspan="1" colspan="1">
                  <bold>8</bold>
                </td><td rowspan="1" colspan="1">?</td><td rowspan="1" colspan="1">
                  <bold>10</bold>
                </td><td rowspan="1" colspan="1">?</td><td rowspan="1" colspan="1">?</td><td rowspan="1" colspan="1">
                  <bold>10</bold>
                </td><td rowspan="1" colspan="1">7–9</td></tr><tr><td rowspan="1" colspan="1">
                  <bold><abbrev xmlns:xlink="http://www.w3.org/1999/xlink" xlink:title="preoculars" id="ABBRID0E1ZBG" xlink:type="simple">PrO</abbrev></bold>
                </td><td rowspan="1" colspan="1">1</td><td rowspan="1" colspan="1">1</td><td rowspan="1" colspan="1">1</td><td rowspan="1" colspan="1">1</td><td rowspan="1" colspan="1">1</td><td rowspan="1" colspan="1">
                  <bold>2</bold>
                </td><td rowspan="1" colspan="1">1</td><td rowspan="1" colspan="1">1</td><td rowspan="1" colspan="1">?</td><td rowspan="1" colspan="1">1</td><td rowspan="1" colspan="1">1</td></tr><tr><td rowspan="1" colspan="1">
                  <bold><abbrev xmlns:xlink="http://www.w3.org/1999/xlink" xlink:title="postoculars" id="ABBRID0EI2BG" xlink:type="simple">PtO</abbrev></bold>
                </td><td rowspan="1" colspan="1">2</td><td rowspan="1" colspan="1">2–3</td><td rowspan="1" colspan="1">1–2</td><td rowspan="1" colspan="1">2</td><td rowspan="1" colspan="1">2</td><td rowspan="1" colspan="1">2</td><td rowspan="1" colspan="1">2</td><td rowspan="1" colspan="1">2</td><td rowspan="1" colspan="1">2</td><td rowspan="1" colspan="1">2–3</td><td rowspan="1" colspan="1">2</td></tr><tr><td rowspan="1" colspan="1">
                  <bold>Loreal</bold>
                </td><td rowspan="1" colspan="1">1</td><td rowspan="1" colspan="1">1</td><td rowspan="1" colspan="1">1</td><td rowspan="1" colspan="1">1</td><td rowspan="1" colspan="1">1</td><td rowspan="1" colspan="1">1</td><td rowspan="1" colspan="1">1</td><td rowspan="1" colspan="1">1</td><td rowspan="1" colspan="1">1</td><td rowspan="1" colspan="1">1</td><td rowspan="1" colspan="1">1</td></tr><tr><td rowspan="1" colspan="1">
                  <bold><abbrev xmlns:xlink="http://www.w3.org/1999/xlink" xlink:title="loreal" id="ABBRID0E24BG" xlink:type="simple">LoR</abbrev>-E</bold>
                </td><td rowspan="1" colspan="1">no</td><td rowspan="1" colspan="1">no</td><td rowspan="1" colspan="1">no</td><td rowspan="1" colspan="1">yes</td><td rowspan="1" colspan="1">yes</td><td rowspan="1" colspan="1">yes</td><td rowspan="1" colspan="1">no</td><td rowspan="1" colspan="1">no</td><td rowspan="1" colspan="1">no</td><td rowspan="1" colspan="1">no</td><td rowspan="1" colspan="1">yes</td></tr><tr><td rowspan="1" colspan="1">
                  <bold><abbrev xmlns:xlink="http://www.w3.org/1999/xlink" xlink:title="anterior temporals" id="ABBRID0EH6BG" xlink:type="simple">aTMP</abbrev></bold>
                </td><td rowspan="1" colspan="1">2</td><td rowspan="1" colspan="1">1–2</td><td rowspan="1" colspan="1">2 or irregular</td><td rowspan="1" colspan="1">2</td><td rowspan="1" colspan="1">2</td><td rowspan="1" colspan="1">2</td><td rowspan="1" colspan="1">2</td><td rowspan="1" colspan="1">1–2</td><td rowspan="1" colspan="1">
                  <bold>1</bold>
                </td><td rowspan="1" colspan="1">2</td><td rowspan="1" colspan="1">1–3</td></tr><tr><td rowspan="1" colspan="1">
                  <bold><abbrev xmlns:xlink="http://www.w3.org/1999/xlink" xlink:title="posterior temporals" id="ABBRID0EWAAI" xlink:type="simple">pTMP</abbrev></bold>
                </td><td rowspan="1" colspan="1">2–3</td><td rowspan="1" colspan="1">2–3</td><td rowspan="1" colspan="1">2 or irregular</td><td rowspan="1" colspan="1">3</td><td rowspan="1" colspan="1">2–3</td><td rowspan="1" colspan="1">3</td><td rowspan="1" colspan="1">3</td><td rowspan="1" colspan="1">2–3</td><td rowspan="1" colspan="1">
                  <bold>2</bold>
                </td><td rowspan="1" colspan="1">3</td><td rowspan="1" colspan="1">1–3</td></tr><tr><td rowspan="1" colspan="1">
                  <bold>V</bold>
                </td><td rowspan="1" colspan="1"><bold>211</bold>–<bold>221</bold></td><td rowspan="1" colspan="1">193–208</td><td rowspan="1" colspan="1"><bold>205</bold>–<bold>220</bold></td><td rowspan="1" colspan="1"><bold>223</bold>–<bold>226</bold></td><td rowspan="1" colspan="1"><bold>210</bold>–<bold>216</bold></td><td rowspan="1" colspan="1">
                  <bold>234</bold>
                </td><td rowspan="1" colspan="1">188–210</td><td rowspan="1" colspan="1"><bold>167</bold>–<bold>188</bold></td><td rowspan="1" colspan="1">
                  <bold>186</bold>
                </td><td rowspan="1" colspan="1"><bold>163</bold>–<bold>192</bold></td><td rowspan="1" colspan="1">190–228</td></tr><tr><td rowspan="1" colspan="1">
                  <bold><abbrev xmlns:xlink="http://www.w3.org/1999/xlink" xlink:title="subcaudals" id="ABBRID0EKEAI" xlink:type="simple">SC</abbrev></bold>
                </td><td rowspan="1" colspan="1"><bold>80</bold>–<bold>88</bold></td><td rowspan="1" colspan="1">72–87</td><td rowspan="1" colspan="1"><bold>98</bold>–<bold>111</bold></td><td rowspan="1" colspan="1"><bold>91</bold>–<bold>92</bold></td><td rowspan="1" colspan="1"><bold>92</bold>–<bold>96</bold></td><td rowspan="1" colspan="1"><bold>81</bold>–<bold>83</bold></td><td rowspan="1" colspan="1"><bold>61</bold>–<bold>75</bold></td><td rowspan="1" colspan="1"><bold>52</bold>–<bold>74</bold></td><td rowspan="1" colspan="1">
                  <bold>70</bold>
                </td><td rowspan="1" colspan="1"><bold>60</bold>–<bold>76</bold></td><td rowspan="1" colspan="1"><bold>68</bold>–<bold>75</bold></td></tr><tr><td rowspan="1" colspan="1">
                  <bold><abbrev xmlns:xlink="http://www.w3.org/1999/xlink" xlink:title="precloacal plate" id="ABBRID0E3GAI" xlink:type="simple">PrC</abbrev></bold>
                </td><td rowspan="1" colspan="1">entire /divided</td><td rowspan="1" colspan="1">entire</td><td rowspan="1" colspan="1">entire</td><td rowspan="1" colspan="1">entire</td><td rowspan="1" colspan="1">entire</td><td rowspan="1" colspan="1">entire</td><td rowspan="1" colspan="1">
                  <bold>divided</bold>
                </td><td rowspan="1" colspan="1">
                  <bold>divided</bold>
                </td><td rowspan="1" colspan="1">entire /divided</td><td rowspan="1" colspan="1">
                  <bold>divided</bold>
                </td><td rowspan="1" colspan="1">
                  <bold>divided</bold>
                </td></tr><tr><td rowspan="1" colspan="1">
                  <bold><abbrev xmlns:xlink="http://www.w3.org/1999/xlink" xlink:title="body scale surface" id="ABBRID0ETIAI" xlink:type="simple">BSC</abbrev></bold>
                </td><td rowspan="1" colspan="1">
                  <bold>the 7 medial rows feebly keeled</bold>
                </td><td rowspan="1" colspan="1">smooth</td><td rowspan="1" colspan="1">
                  <bold>the 9 medial rows keeled</bold>
                </td><td rowspan="1" colspan="1">
                  <bold>upper 3 or 4 rows keeled</bold>
                </td><td rowspan="1" colspan="1">
                  <bold>the 7–13 medial rows keeled</bold>
                </td><td rowspan="1" colspan="1">
                  <bold>keeled</bold>
                </td><td rowspan="1" colspan="1">smooth</td><td rowspan="1" colspan="1">smooth</td><td rowspan="1" colspan="1">smooth</td><td rowspan="1" colspan="1">smooth</td><td rowspan="1" colspan="1">
                  <bold>feebly keeled in median rows</bold>
                </td></tr><tr><td rowspan="1" colspan="1">
                  <bold><italic><tp:taxon-name><tp:taxon-name-part taxon-name-part-type="genus" reg="Lycodon">Lycodon</tp:taxon-name-part></tp:taxon-name></italic> species</bold>
                </td><td rowspan="1" colspan="1">
                  <bold><italic><tp:taxon-name>
                        <tp:taxon-name-part taxon-name-part-type="genus" reg="Lycodon"/>
                        <tp:taxon-name-part taxon-name-part-type="species" reg="mackinnoni">mackinnoni</tp:taxon-name-part>
                      </tp:taxon-name></italic></bold>
                </td><td rowspan="1" colspan="1">
                  <bold><italic><tp:taxon-name>
                        <tp:taxon-name-part taxon-name-part-type="genus" reg="Lycodon"/>
                        <tp:taxon-name-part taxon-name-part-type="species" reg="meridionalis">meridionalis</tp:taxon-name-part>
                      </tp:taxon-name></italic></bold>
                </td><td rowspan="1" colspan="1">
                  <bold><italic><tp:taxon-name>
                        <tp:taxon-name-part taxon-name-part-type="genus" reg="Lycodon"/>
                        <tp:taxon-name-part taxon-name-part-type="species" reg="muelleri">muelleri</tp:taxon-name-part>
                      </tp:taxon-name></italic></bold>
                </td><td rowspan="1" colspan="1">
                  <bold><italic><tp:taxon-name>
                        <tp:taxon-name-part taxon-name-part-type="genus" reg="Lycodon"/>
                        <tp:taxon-name-part taxon-name-part-type="species" reg="multifasciatus">multifasciatus</tp:taxon-name-part>
                      </tp:taxon-name></italic></bold>
                </td><td rowspan="1" colspan="1">
                  <bold><italic><tp:taxon-name>
                        <tp:taxon-name-part taxon-name-part-type="genus" reg="Lycodon"/>
                        <tp:taxon-name-part taxon-name-part-type="species" reg="multizonatus">multizonatus</tp:taxon-name-part>
                      </tp:taxon-name></italic></bold>
                </td><td rowspan="1" colspan="1">
                  <bold><italic><tp:taxon-name>
                        <tp:taxon-name-part taxon-name-part-type="genus" reg="Lycodon"/>
                        <tp:taxon-name-part taxon-name-part-type="species" reg="namdongensis">namdongensis</tp:taxon-name-part>
                      </tp:taxon-name></italic></bold>
                </td><td rowspan="1" colspan="1">
                  <bold><italic><tp:taxon-name>
                        <tp:taxon-name-part taxon-name-part-type="genus" reg="Lycodon"/>
                        <tp:taxon-name-part taxon-name-part-type="species" reg="nympha">nympha</tp:taxon-name-part>
                      </tp:taxon-name></italic></bold>
                </td><td rowspan="1" colspan="1">
                  <bold><italic><tp:taxon-name>
                        <tp:taxon-name-part taxon-name-part-type="genus" reg="Lycodon"/>
                        <tp:taxon-name-part taxon-name-part-type="species" reg="ophiophagus">ophiophagus</tp:taxon-name-part>
                      </tp:taxon-name></italic></bold>
                </td><td rowspan="1" colspan="1">
                  <bold><italic><tp:taxon-name>
                        <tp:taxon-name-part taxon-name-part-type="genus" reg="Lycodon"/>
                        <tp:taxon-name-part taxon-name-part-type="species" reg="orientalis">orientalis</tp:taxon-name-part>
                      </tp:taxon-name></italic></bold>
                </td><td rowspan="1" colspan="1">
                  <bold><italic><tp:taxon-name>
                        <tp:taxon-name-part taxon-name-part-type="genus" reg="Lycodon"/>
                        <tp:taxon-name-part taxon-name-part-type="species" reg="paucifasciatus">paucifasciatus</tp:taxon-name-part>
                      </tp:taxon-name></italic></bold>
                </td><td rowspan="1" colspan="1">
                  <bold><italic><tp:taxon-name>
                        <tp:taxon-name-part taxon-name-part-type="genus" reg="Lycodon"/>
                        <tp:taxon-name-part taxon-name-part-type="species" reg="philippinus">philippinus</tp:taxon-name-part>
                      </tp:taxon-name></italic></bold>
                </td></tr><tr><td rowspan="1" colspan="1">
                  <bold><abbrev xmlns:xlink="http://www.w3.org/1999/xlink" xlink:title="dorsal scale rows" id="ABBRID0E1QAI" xlink:type="simple">DSR</abbrev></bold>
                </td><td rowspan="1" colspan="1">17–17–15</td><td rowspan="1" colspan="1">17–17–15</td><td rowspan="1" colspan="1"><bold>19</bold>–17–15</td><td rowspan="1" colspan="1">17–17–?</td><td rowspan="1" colspan="1">17–17–15</td><td rowspan="1" colspan="1">17–17–15</td><td rowspan="1" colspan="1"><bold>13</bold>–<bold>13</bold>–<bold>13</bold></td><td rowspan="1" colspan="1">17–17–15</td><td rowspan="1" colspan="1">?–17–?</td><td rowspan="1" colspan="1"><bold>19</bold>–17/19–15</td><td rowspan="1" colspan="1">?–15–?</td></tr><tr><td rowspan="1" colspan="1">
                  <bold><abbrev xmlns:xlink="http://www.w3.org/1999/xlink" xlink:title="maxillary teeth" id="ABBRID0ERSAI" xlink:type="simple">MT</abbrev></bold>
                </td><td rowspan="1" colspan="1">?</td><td rowspan="1" colspan="1">
                  <bold>11</bold>
                </td><td rowspan="1" colspan="1"><bold>14</bold>–<bold>15</bold></td><td rowspan="1" colspan="1">?</td><td rowspan="1" colspan="1">10–11</td><td rowspan="1" colspan="1">
                  <bold>12</bold>
                </td><td rowspan="1" colspan="1">8–10</td><td rowspan="1" colspan="1"><bold>11</bold>–<bold>13</bold></td><td rowspan="1" colspan="1">10–11</td><td rowspan="1" colspan="1"><bold>11</bold>–<bold>12</bold></td><td rowspan="1" colspan="1">
                  <bold>8</bold>
                </td></tr><tr><td rowspan="1" colspan="1">
                  <bold><abbrev xmlns:xlink="http://www.w3.org/1999/xlink" xlink:title="supralabials" id="ABBRID0ERUAI" xlink:type="simple">SPL</abbrev></bold>
                </td><td rowspan="1" colspan="1">7–8</td><td rowspan="1" colspan="1">8</td><td rowspan="1" colspan="1">
                  <bold>9</bold>
                </td><td rowspan="1" colspan="1">?</td><td rowspan="1" colspan="1">7–8</td><td rowspan="1" colspan="1">8</td><td rowspan="1" colspan="1">6–8</td><td rowspan="1" colspan="1">8</td><td rowspan="1" colspan="1">8</td><td rowspan="1" colspan="1">8</td><td rowspan="1" colspan="1">
                  <bold>7</bold>
                </td></tr><tr><td rowspan="1" colspan="1">
                  <bold><abbrev xmlns:xlink="http://www.w3.org/1999/xlink" xlink:title="numbers of supralabials in contact with the eye" id="ABBRID0ECWAI" xlink:type="simple">SPL-E</abbrev></bold>
                </td><td rowspan="1" colspan="1">3<sup>rd</sup>–5<sup>th</sup></td><td rowspan="1" colspan="1">3<sup>rd</sup>–5<sup>th</sup></td><td rowspan="1" colspan="1"><bold>4<sup>th</sup></bold>–<bold>5<sup>th</sup></bold></td><td rowspan="1" colspan="1">?</td><td rowspan="1" colspan="1">3<sup>rd</sup>–5<sup>th</sup></td><td rowspan="1" colspan="1">3<sup>rd</sup>–5<sup>th</sup></td><td rowspan="1" colspan="1"><bold>3<sup>rd</sup></bold>–<bold>4<sup>th</sup></bold></td><td rowspan="1" colspan="1">3<sup>rd</sup>–5<sup>th</sup></td><td rowspan="1" colspan="1">3<sup>rd</sup>–5<sup>th</sup></td><td rowspan="1" colspan="1">3<sup>rd</sup>–5<sup>th</sup></td><td rowspan="1" colspan="1"><bold>3<sup>rd</sup></bold>–<bold>4<sup>th</sup></bold></td></tr><tr><td rowspan="1" colspan="1">
                  <bold><abbrev xmlns:xlink="http://www.w3.org/1999/xlink" xlink:title="infralabials" id="ABBRID0EBZAI" xlink:type="simple">IFL</abbrev></bold>
                </td><td rowspan="1" colspan="1">
                  <bold>8</bold>
                </td><td rowspan="1" colspan="1">
                  <bold>10</bold>
                </td><td rowspan="1" colspan="1">
                  <bold>10</bold>
                </td><td rowspan="1" colspan="1">?</td><td rowspan="1" colspan="1"><bold>7</bold>–<bold>8</bold></td><td rowspan="1" colspan="1">
                  <bold>10</bold>
                </td><td rowspan="1" colspan="1">?</td><td rowspan="1" colspan="1">
                  <bold>10</bold>
                </td><td rowspan="1" colspan="1">?</td><td rowspan="1" colspan="1">
                  <bold>10</bold>
                </td><td rowspan="1" colspan="1">
                  <bold>7</bold>
                </td></tr><tr><td rowspan="1" colspan="1">
                  <bold><abbrev xmlns:xlink="http://www.w3.org/1999/xlink" xlink:title="preoculars" id="ABBRID0EF2AI" xlink:type="simple">PrO</abbrev></bold>
                </td><td rowspan="1" colspan="1">1</td><td rowspan="1" colspan="1">1</td><td rowspan="1" colspan="1">1–2</td><td rowspan="1" colspan="1">?</td><td rowspan="1" colspan="1">0–1</td><td rowspan="1" colspan="1">1–2</td><td rowspan="1" colspan="1">1–2</td><td rowspan="1" colspan="1">1</td><td rowspan="1" colspan="1">
                  <bold>0</bold>
                </td><td rowspan="1" colspan="1">1</td><td rowspan="1" colspan="1">0–1</td></tr><tr><td rowspan="1" colspan="1">
                  <bold><abbrev xmlns:xlink="http://www.w3.org/1999/xlink" xlink:title="postoculars" id="ABBRID0ET3AI" xlink:type="simple">PtO</abbrev></bold>
                </td><td rowspan="1" colspan="1">2</td><td rowspan="1" colspan="1">2</td><td rowspan="1" colspan="1">2–3</td><td rowspan="1" colspan="1">?</td><td rowspan="1" colspan="1">2</td><td rowspan="1" colspan="1">
                  <bold>3</bold>
                </td><td rowspan="1" colspan="1">2</td><td rowspan="1" colspan="1">2</td><td rowspan="1" colspan="1">2</td><td rowspan="1" colspan="1">2</td><td rowspan="1" colspan="1">2–3</td></tr><tr><td rowspan="1" colspan="1">
                  <bold>Loreal</bold>
                </td><td rowspan="1" colspan="1">0–1</td><td rowspan="1" colspan="1">1</td><td rowspan="1" colspan="1">1</td><td rowspan="1" colspan="1">?</td><td rowspan="1" colspan="1">1</td><td rowspan="1" colspan="1">1</td><td rowspan="1" colspan="1">1</td><td rowspan="1" colspan="1">1</td><td rowspan="1" colspan="1">1</td><td rowspan="1" colspan="1">1</td><td rowspan="1" colspan="1">1</td></tr><tr><td rowspan="1" colspan="1">
                  <bold><abbrev xmlns:xlink="http://www.w3.org/1999/xlink" xlink:title="loreal in contact with the eye or not" id="ABBRID0EJ6AI" xlink:type="simple">L-E</abbrev></bold>
                </td><td rowspan="1" colspan="1">no</td><td rowspan="1" colspan="1">no</td><td rowspan="1" colspan="1">no</td><td rowspan="1" colspan="1">no</td><td rowspan="1" colspan="1">yes</td><td rowspan="1" colspan="1">no</td><td rowspan="1" colspan="1">yes</td><td rowspan="1" colspan="1">no</td><td rowspan="1" colspan="1">yes</td><td rowspan="1" colspan="1">no</td><td rowspan="1" colspan="1">yes</td></tr><tr><td rowspan="1" colspan="1">
                  <bold><abbrev xmlns:xlink="http://www.w3.org/1999/xlink" xlink:title="anterior temporals" id="ABBRID0EUABI" xlink:type="simple">aTMP</abbrev></bold>
                </td><td rowspan="1" colspan="1">1–2</td><td rowspan="1" colspan="1">2</td><td rowspan="1" colspan="1">2</td><td rowspan="1" colspan="1">?</td><td rowspan="1" colspan="1">1–2</td><td rowspan="1" colspan="1">2</td><td rowspan="1" colspan="1">2</td><td rowspan="1" colspan="1">2</td><td rowspan="1" colspan="1">2</td><td rowspan="1" colspan="1">2</td><td rowspan="1" colspan="1">2</td></tr><tr><td rowspan="1" colspan="1">
                  <bold><abbrev xmlns:xlink="http://www.w3.org/1999/xlink" xlink:title="posterior temporals" id="ABBRID0E6BBI" xlink:type="simple">pTMP</abbrev></bold>
                </td><td rowspan="1" colspan="1">2–3</td><td rowspan="1" colspan="1">3</td><td rowspan="1" colspan="1"><bold>3</bold>+<bold>4</bold></td><td rowspan="1" colspan="1">?</td><td rowspan="1" colspan="1">2–3</td><td rowspan="1" colspan="1">
                  <bold>2</bold>
                </td><td rowspan="1" colspan="1">2–3</td><td rowspan="1" colspan="1">3</td><td rowspan="1" colspan="1">3</td><td rowspan="1" colspan="1">3</td><td rowspan="1" colspan="1">3</td></tr><tr><td rowspan="1" colspan="1">
                  <bold>V</bold>
                </td><td rowspan="1" colspan="1"><bold>163</bold>–<bold>187</bold></td><td rowspan="1" colspan="1"><bold>227</bold>–<bold>240</bold></td><td rowspan="1" colspan="1"><bold>205</bold>–<bold>213</bold></td><td rowspan="1" colspan="1"><bold>229</bold>–<bold>237</bold></td><td rowspan="1" colspan="1"><bold>190</bold>–<bold>195</bold></td><td rowspan="1" colspan="1">
                  <bold>218</bold>
                </td><td rowspan="1" colspan="1">200–243</td><td rowspan="1" colspan="1"><bold>211</bold>–<bold>212</bold></td><td rowspan="1" colspan="1">200–208</td><td rowspan="1" colspan="1"><bold>219</bold>–<bold>222</bold></td><td rowspan="1" colspan="1"><bold>216</bold>–<bold>225</bold></td></tr><tr><td rowspan="1" colspan="1">
                  <bold><abbrev xmlns:xlink="http://www.w3.org/1999/xlink" xlink:title="subcaudals" id="ABBRID0E3FBI" xlink:type="simple">SC</abbrev></bold>
                </td><td rowspan="1" colspan="1"><bold>48</bold>–<bold>56</bold></td><td rowspan="1" colspan="1"><bold>96</bold>–<bold>106</bold></td><td rowspan="1" colspan="1"><bold>112</bold>–<bold>117</bold></td><td rowspan="1" colspan="1"><bold>106</bold>–<bold>119</bold></td><td rowspan="1" colspan="1"><bold>68</bold>–<bold>75</bold></td><td rowspan="1" colspan="1">
                  <bold>85</bold>
                </td><td rowspan="1" colspan="1">65–88</td><td rowspan="1" colspan="1"><bold>87</bold>–<bold>90</bold></td><td rowspan="1" colspan="1"><bold>68</bold>–<bold>74</bold></td><td rowspan="1" colspan="1"><bold>90</bold>–<bold>92</bold></td><td rowspan="1" colspan="1"><bold>87</bold>–<bold>99</bold></td></tr><tr><td rowspan="1" colspan="1">
                  <bold><abbrev xmlns:xlink="http://www.w3.org/1999/xlink" xlink:title="precloacal plate" id="ABBRID0EOIBI" xlink:type="simple">PrC</abbrev></bold>
                </td><td rowspan="1" colspan="1">
                  <bold>divided</bold>
                </td><td rowspan="1" colspan="1">
                  <bold>divided</bold>
                </td><td rowspan="1" colspan="1">entire</td><td rowspan="1" colspan="1">?</td><td rowspan="1" colspan="1">
                  <bold>divided</bold>
                </td><td rowspan="1" colspan="1">entire</td><td rowspan="1" colspan="1">
                  <bold>divided</bold>
                </td><td rowspan="1" colspan="1">entire</td><td rowspan="1" colspan="1">
                  <bold>divided</bold>
                </td><td rowspan="1" colspan="1">entire</td><td rowspan="1" colspan="1">entire</td></tr><tr><td rowspan="1" colspan="1">
                  <bold><abbrev xmlns:xlink="http://www.w3.org/1999/xlink" xlink:title="body scale surface" id="ABBRID0EIKBI" xlink:type="simple">BSC</abbrev></bold>
                </td><td rowspan="1" colspan="1">smooth</td><td rowspan="1" colspan="1">
                  <bold>the 10–12 medial rows feebly keeled</bold>
                </td><td rowspan="1" colspan="1">?</td><td rowspan="1" colspan="1">
                  <bold>keeled</bold>
                </td><td rowspan="1" colspan="1">smooth</td><td rowspan="1" colspan="1">smooth</td><td rowspan="1" colspan="1">
                  <bold>keeled</bold>
                </td><td rowspan="1" colspan="1">smooth</td><td rowspan="1" colspan="1">
                  <bold>scales with a very faint keel along their anterior half</bold>
                </td><td rowspan="1" colspan="1">
                  <bold>the 3–5 medial rows distinctly keeled</bold>
                </td><td rowspan="1" colspan="1">smooth</td></tr><tr><td rowspan="1" colspan="1">
                  <bold><italic><tp:taxon-name><tp:taxon-name-part taxon-name-part-type="genus" reg="Lycodon">Lycodon</tp:taxon-name-part></tp:taxon-name></italic> species</bold>
                </td><td rowspan="1" colspan="1">
                  <bold><italic><tp:taxon-name>
                        <tp:taxon-name-part taxon-name-part-type="genus" reg="Lycodon"/>
                        <tp:taxon-name-part taxon-name-part-type="species" reg="pictus">pictus</tp:taxon-name-part>
                      </tp:taxon-name></italic></bold>
                </td><td rowspan="1" colspan="1">
                  <bold><italic><tp:taxon-name>
                        <tp:taxon-name-part taxon-name-part-type="genus" reg="Lycodon"/>
                        <tp:taxon-name-part taxon-name-part-type="species" reg="rosozonatus">rosozonatus</tp:taxon-name-part>
                      </tp:taxon-name></italic></bold>
                </td><td rowspan="1" colspan="1">
                  <bold><italic><tp:taxon-name>
                        <tp:taxon-name-part taxon-name-part-type="genus" reg="Lycodon"/>
                        <tp:taxon-name-part taxon-name-part-type="species" reg="rufozonatus">rufozonatus</tp:taxon-name-part>
                      </tp:taxon-name></italic></bold>
                </td><td rowspan="1" colspan="1">
                  <bold><italic><tp:taxon-name>
                        <tp:taxon-name-part taxon-name-part-type="genus" reg="Lycodon"/>
                        <tp:taxon-name-part taxon-name-part-type="species" reg="ruhstrati">ruhstrati</tp:taxon-name-part>
                      </tp:taxon-name><tp:taxon-name>
                        <tp:taxon-name-part taxon-name-part-type="genus" reg="Lycodon"/>
                        <tp:taxon-name-part taxon-name-part-type="species" reg="ruhstrati">ruhstrati</tp:taxon-name-part>
                      </tp:taxon-name></italic></bold>
                </td><td rowspan="1" colspan="1">
                  <bold><italic><tp:taxon-name><tp:taxon-name-part taxon-name-part-type="genus" reg="Lycodon"/><tp:taxon-name-part taxon-name-part-type="species" reg="ruhstrati">ruhstrati</tp:taxon-name-part></tp:taxon-name> abditus</italic></bold>
                </td><td rowspan="1" colspan="1">
                  <bold><italic><tp:taxon-name>
                        <tp:taxon-name-part taxon-name-part-type="genus" reg="Lycodon"/>
                        <tp:taxon-name-part taxon-name-part-type="species" reg="sealei">sealei</tp:taxon-name-part>
                      </tp:taxon-name></italic></bold>
                </td><td rowspan="1" colspan="1">
                  <bold><italic><tp:taxon-name>
                        <tp:taxon-name-part taxon-name-part-type="genus" reg="Dinodon"/>
                        <tp:taxon-name-part taxon-name-part-type="species" reg="semicarinatus">semicarinatus</tp:taxon-name-part>
                      </tp:taxon-name></italic></bold>
                </td><td rowspan="1" colspan="1">
                  <bold><italic><tp:taxon-name>
                        <tp:taxon-name-part taxon-name-part-type="genus" reg="Lycodon"/>
                        <tp:taxon-name-part taxon-name-part-type="species" reg="septentrionalis">septentrionalis</tp:taxon-name-part>
                      </tp:taxon-name></italic></bold>
                </td><td rowspan="1" colspan="1">
                  <bold><italic><tp:taxon-name>
                        <tp:taxon-name-part taxon-name-part-type="genus" reg="Lycodon"/>
                        <tp:taxon-name-part taxon-name-part-type="species" reg="sidiki">sidiki</tp:taxon-name-part>
                      </tp:taxon-name></italic></bold>
                </td><td rowspan="1" colspan="1">
                  <bold><italic><tp:taxon-name>
                        <tp:taxon-name-part taxon-name-part-type="genus" reg="Lycodon"/>
                        <tp:taxon-name-part taxon-name-part-type="species" reg="solivagus">solivagus</tp:taxon-name-part>
                      </tp:taxon-name></italic></bold>
                </td><td rowspan="1" colspan="1">
                  <bold><italic><tp:taxon-name>
                        <tp:taxon-name-part taxon-name-part-type="genus" reg="Lycodon"/>
                        <tp:taxon-name-part taxon-name-part-type="species" reg="stormi">stormi</tp:taxon-name-part>
                      </tp:taxon-name></italic></bold>
                </td></tr><tr><td rowspan="1" colspan="1">
                  <bold><abbrev xmlns:xlink="http://www.w3.org/1999/xlink" xlink:title="dorsal scale rows" id="ABBRID0EWSBI" xlink:type="simple">DSR</abbrev></bold>
                </td><td rowspan="1" colspan="1">17–17–15</td><td rowspan="1" colspan="1"><bold>19</bold>–<bold>19</bold>–15/17</td><td rowspan="1" colspan="1">17/19–17–15</td><td rowspan="1" colspan="2">17–17–15</td><td rowspan="1" colspan="1">?–17–?</td><td rowspan="1" colspan="1">?–17–?</td><td rowspan="1" colspan="1">17–17–15</td><td rowspan="1" colspan="1">17–17–15</td><td rowspan="1" colspan="1"><bold>19</bold>–17–15</td><td rowspan="1" colspan="1">?–<bold>19</bold>–?</td></tr><tr><td rowspan="1" colspan="1">
                  <bold><abbrev xmlns:xlink="http://www.w3.org/1999/xlink" xlink:title="maxillary teeth" id="ABBRID0EJUBI" xlink:type="simple">MT</abbrev></bold>
                </td><td rowspan="1" colspan="1"><bold>13</bold>–<bold>14</bold></td><td rowspan="1" colspan="1"><bold>12</bold>–<bold>13</bold></td><td rowspan="1" colspan="1"><bold>11</bold>–<bold>13</bold></td><td rowspan="1" colspan="1">?</td><td rowspan="1" colspan="1"><bold>11</bold>–<bold>13</bold></td><td rowspan="1" colspan="1">?</td><td rowspan="1" colspan="1">?</td><td rowspan="1" colspan="1">
                  <bold>7</bold>
                </td><td rowspan="1" colspan="1">
                  <bold>7</bold>
                </td><td rowspan="1" colspan="1"><bold>11</bold>–<bold>13</bold></td><td rowspan="1" colspan="1">?</td></tr><tr><td rowspan="1" colspan="1">
                  <bold><abbrev xmlns:xlink="http://www.w3.org/1999/xlink" xlink:title="supralabials" id="ABBRID0EOWBI" xlink:type="simple">SPL</abbrev></bold>
                </td><td rowspan="1" colspan="1">8</td><td rowspan="1" colspan="1">8</td><td rowspan="1" colspan="1">8</td><td rowspan="1" colspan="2">8</td><td rowspan="1" colspan="1">?</td><td rowspan="1" colspan="1">8</td><td rowspan="1" colspan="1">8</td><td rowspan="1" colspan="1">8</td><td rowspan="1" colspan="1">
                  <bold>9</bold>
                </td><td rowspan="1" colspan="1">8</td></tr><tr><td rowspan="1" colspan="1">
                  <bold><abbrev xmlns:xlink="http://www.w3.org/1999/xlink" xlink:title="numbers of supralabials in contact with the eye" id="ABBRID0EZXBI" xlink:type="simple">SPL-E</abbrev></bold>
                </td><td rowspan="1" colspan="1">3<sup>rd</sup>–5<sup>th</sup></td><td rowspan="1" colspan="1">?</td><td rowspan="1" colspan="1">3<sup>rd</sup>–5<sup>th</sup></td><td rowspan="1" colspan="2">3<sup>rd</sup>–5<sup>th</sup></td><td rowspan="1" colspan="1">?</td><td rowspan="1" colspan="1">3<sup>rd</sup>–5<sup>th</sup></td><td rowspan="1" colspan="1">3<sup>rd</sup>–5<sup>th</sup></td><td rowspan="1" colspan="1">3<sup>rd</sup>–5<sup>th</sup></td><td rowspan="1" colspan="1"><bold>4<sup>th</sup></bold>–<bold>5<sup>th</sup></bold></td><td rowspan="1" colspan="1"><bold>3<sup>rd</sup></bold>–<bold>4<sup>th</sup></bold></td></tr><tr><td rowspan="1" colspan="1">
                  <bold><abbrev xmlns:xlink="http://www.w3.org/1999/xlink" xlink:title="infralabials" id="ABBRID0EJ1BI" xlink:type="simple">IFL</abbrev></bold>
                </td><td rowspan="1" colspan="1">
                  <bold>10</bold>
                </td><td rowspan="1" colspan="1">?</td><td rowspan="1" colspan="1">9–10</td><td rowspan="1" colspan="1">9–10</td><td rowspan="1" colspan="1">9–11</td><td rowspan="1" colspan="1">?</td><td rowspan="1" colspan="1">?</td><td rowspan="1" colspan="1"><bold>7</bold>–<bold>8</bold></td><td rowspan="1" colspan="1">9–10</td><td rowspan="1" colspan="1">
                  <bold>10</bold>
                </td><td rowspan="1" colspan="1">?</td></tr><tr><td rowspan="1" colspan="1">
                  <bold><abbrev xmlns:xlink="http://www.w3.org/1999/xlink" xlink:title="preoculars" id="ABBRID0E52BI" xlink:type="simple">PrO</abbrev></bold>
                </td><td rowspan="1" colspan="1">1</td><td rowspan="1" colspan="1">1</td><td rowspan="1" colspan="1">1</td><td rowspan="1" colspan="2">1</td><td rowspan="1" colspan="1">
                  <bold>0</bold>
                </td><td rowspan="1" colspan="1">1</td><td rowspan="1" colspan="1">1</td><td rowspan="1" colspan="1">
                  <bold>0</bold>
                </td><td rowspan="1" colspan="1">
                  <bold>2</bold>
                </td><td rowspan="1" colspan="1">1</td></tr><tr><td rowspan="1" colspan="1">
                  <bold><abbrev xmlns:xlink="http://www.w3.org/1999/xlink" xlink:title="postoculars" id="ABBRID0EP4BI" xlink:type="simple">PtO</abbrev></bold>
                </td><td rowspan="1" colspan="1">2</td><td rowspan="1" colspan="1">2</td><td rowspan="1" colspan="1">2</td><td rowspan="1" colspan="1">1–2</td><td rowspan="1" colspan="1">2</td><td rowspan="1" colspan="1">?</td><td rowspan="1" colspan="1">2</td><td rowspan="1" colspan="1">2</td><td rowspan="1" colspan="1">2</td><td rowspan="1" colspan="1">2–3</td><td rowspan="1" colspan="1">2</td></tr><tr><td rowspan="1" colspan="1">
                  <bold>Loreal</bold>
                </td><td rowspan="1" colspan="1">1</td><td rowspan="1" colspan="1">1</td><td rowspan="1" colspan="1">1</td><td rowspan="1" colspan="1">1</td><td rowspan="1" colspan="1">1</td><td rowspan="1" colspan="1">1</td><td rowspan="1" colspan="1">1</td><td rowspan="1" colspan="1">1</td><td rowspan="1" colspan="1">1</td><td rowspan="1" colspan="1">1</td><td rowspan="1" colspan="1">1</td></tr><tr><td rowspan="1" colspan="1">
                  <bold><abbrev xmlns:xlink="http://www.w3.org/1999/xlink" xlink:title="loreal in contact with the eye or not" id="ABBRID0ECACI" xlink:type="simple">L-E</abbrev></bold>
                </td><td rowspan="1" colspan="1">yes</td><td rowspan="1" colspan="1">no</td><td rowspan="1" colspan="1">no</td><td rowspan="1" colspan="2">no</td><td rowspan="1" colspan="1">yes</td><td rowspan="1" colspan="1">no</td><td rowspan="1" colspan="1">no</td><td rowspan="1" colspan="1">yes</td><td rowspan="1" colspan="1">no</td><td rowspan="1" colspan="1">no</td></tr><tr><td rowspan="1" colspan="1">
                  <bold><abbrev xmlns:xlink="http://www.w3.org/1999/xlink" xlink:title="anterior temporals" id="ABBRID0EKBCI" xlink:type="simple">aTMP</abbrev></bold>
                </td><td rowspan="1" colspan="1">2</td><td rowspan="1" colspan="1">2</td><td rowspan="1" colspan="1">2</td><td rowspan="1" colspan="2">1–2</td><td rowspan="1" colspan="1">?</td><td rowspan="1" colspan="1">2</td><td rowspan="1" colspan="1">2</td><td rowspan="1" colspan="1">2</td><td rowspan="1" colspan="1">2</td><td rowspan="1" colspan="1">
                  <bold>1</bold>
                </td></tr><tr><td rowspan="1" colspan="1">
                  <bold><abbrev xmlns:xlink="http://www.w3.org/1999/xlink" xlink:title="posterior temporals" id="ABBRID0EVCCI" xlink:type="simple">pTMP</abbrev></bold>
                </td><td rowspan="1" colspan="1">3</td><td rowspan="1" colspan="1">3</td><td rowspan="1" colspan="1">3</td><td rowspan="1" colspan="2">2–3</td><td rowspan="1" colspan="1">?</td><td rowspan="1" colspan="1">3</td><td rowspan="1" colspan="1">3</td><td rowspan="1" colspan="1">
                  <bold>2</bold>
                </td><td rowspan="1" colspan="1">3</td><td rowspan="1" colspan="1">3</td></tr><tr><td rowspan="1" colspan="1">
                  <bold>V</bold>
                </td><td rowspan="1" colspan="1"><bold>212</bold>–<bold>218</bold></td><td rowspan="1" colspan="1"><bold>221</bold>–<bold>234</bold></td><td rowspan="1" colspan="1">184–225</td><td rowspan="1" colspan="1"><bold>212</bold>–<bold>228</bold></td><td rowspan="1" colspan="1">197–229</td><td rowspan="1" colspan="1">?</td><td rowspan="1" colspan="1"><bold>211</bold>–<bold>234</bold></td><td rowspan="1" colspan="1"><bold>202</bold>–<bold>224</bold></td><td rowspan="1" colspan="1">
                  <bold>195</bold>
                </td><td rowspan="1" colspan="1">198–203</td><td rowspan="1" colspan="1">
                  <bold>217</bold>
                </td></tr><tr><td rowspan="1" colspan="1">
                  <bold><abbrev xmlns:xlink="http://www.w3.org/1999/xlink" xlink:title="subcaudals" id="ABBRID0ECGCI" xlink:type="simple">SC</abbrev></bold>
                </td><td rowspan="1" colspan="1"><bold>90</bold>–<bold>91</bold></td><td rowspan="1" colspan="1">?</td><td rowspan="1" colspan="1">53–98</td><td rowspan="1" colspan="1"><bold>97</bold>–<bold>114</bold></td><td rowspan="1" colspan="1"><bold>90</bold>–<bold>103</bold></td><td rowspan="1" colspan="1">?</td><td rowspan="1" colspan="1">65–105</td><td rowspan="1" colspan="1"><bold>83</bold>–<bold>104</bold></td><td rowspan="1" colspan="1">
                  <bold>85</bold>
                </td><td rowspan="1" colspan="1"><bold>112</bold>–<bold>115</bold></td><td rowspan="1" colspan="1">
                  <bold>75</bold>
                </td></tr><tr><td rowspan="1" colspan="1">
                  <bold><abbrev xmlns:xlink="http://www.w3.org/1999/xlink" xlink:title="precloacal plate" id="ABBRID0EHICI" xlink:type="simple">PrC</abbrev></bold>
                </td><td rowspan="1" colspan="1">entire</td><td rowspan="1" colspan="1">?</td><td rowspan="1" colspan="1">entire</td><td rowspan="1" colspan="2">entire</td><td rowspan="1" colspan="1">
                  <bold>divided</bold>
                </td><td rowspan="1" colspan="1">entire</td><td rowspan="1" colspan="1">entire</td><td rowspan="1" colspan="1">
                  <bold>divided</bold>
                </td><td rowspan="1" colspan="1">entire</td><td rowspan="1" colspan="1">entire</td></tr><tr><td rowspan="1" colspan="1">
                  <bold><abbrev xmlns:xlink="http://www.w3.org/1999/xlink" xlink:title="body scale surface" id="ABBRID0EVJCI" xlink:type="simple">BSC</abbrev></bold>
                </td><td rowspan="1" colspan="1">smooth</td><td rowspan="1" colspan="1">
                  <bold>weakly keeled</bold>
                </td><td rowspan="1" colspan="1">
                  <bold>feebly keeled in the posterior body part</bold>
                </td><td rowspan="1" colspan="1">
                  <bold>the 7–13 medial rows distinctly keeled</bold>
                </td><td rowspan="1" colspan="1">
                  <bold>the 5 medial rows distinctly keeled</bold>
                </td><td rowspan="1" colspan="1">?</td><td rowspan="1" colspan="1">
                  <bold>keeled along anterior half (4 outer rows smooth)</bold>
                </td><td rowspan="1" colspan="1">
                  <bold>the 7/9 medial rows feebly keeled</bold>
                </td><td rowspan="1" colspan="1">
                  <bold>keeled</bold>
                </td><td rowspan="1" colspan="1">smooth</td><td rowspan="1" colspan="1">smooth</td></tr><tr><td rowspan="1" colspan="1">
                  <bold><italic><tp:taxon-name><tp:taxon-name-part taxon-name-part-type="genus" reg="Lycodon">Lycodon</tp:taxon-name-part></tp:taxon-name></italic> species</bold>
                </td><td rowspan="1" colspan="1">
                  <bold><italic><tp:taxon-name>
                        <tp:taxon-name-part taxon-name-part-type="genus" reg="Lycodon"/>
                        <tp:taxon-name-part taxon-name-part-type="species" reg="striatus">striatus</tp:taxon-name-part>
                      </tp:taxon-name></italic></bold>
                </td><td rowspan="1" colspan="1">
                  <bold><italic><tp:taxon-name>
                        <tp:taxon-name-part taxon-name-part-type="genus" reg="Lycodon"/>
                        <tp:taxon-name-part taxon-name-part-type="species" reg="subannulatus">subannulatus</tp:taxon-name-part>
                      </tp:taxon-name></italic></bold>
                </td><td rowspan="1" colspan="1">
                  <bold><italic><tp:taxon-name>
                        <tp:taxon-name-part taxon-name-part-type="genus" reg="Lycodon"/>
                        <tp:taxon-name-part taxon-name-part-type="species" reg="subcinctus">subcinctus</tp:taxon-name-part>
                      </tp:taxon-name></italic></bold>
                </td><td rowspan="1" colspan="1">
                  <bold><italic><tp:taxon-name>
                        <tp:taxon-name-part taxon-name-part-type="genus" reg="Lycodon"/>
                        <tp:taxon-name-part taxon-name-part-type="species" reg="striatus">striatus</tp:taxon-name-part>
                      </tp:taxon-name></italic></bold>
                </td><td rowspan="1" colspan="1">
                  <bold><italic><tp:taxon-name>
                        <tp:taxon-name-part taxon-name-part-type="genus" reg="Lycodon"/>
                        <tp:taxon-name-part taxon-name-part-type="species" reg="subannulatus">subannulatus</tp:taxon-name-part>
                      </tp:taxon-name></italic></bold>
                </td><td rowspan="1" colspan="1">
                  <bold><italic><tp:taxon-name>
                        <tp:taxon-name-part taxon-name-part-type="genus" reg="Lycodon"/>
                        <tp:taxon-name-part taxon-name-part-type="species" reg="subcinctus">subcinctus</tp:taxon-name-part>
                      </tp:taxon-name></italic></bold>
                </td><td rowspan="1" colspan="1">
                  <bold><italic><tp:taxon-name>
                        <tp:taxon-name-part taxon-name-part-type="genus" reg="Lycodon"/>
                        <tp:taxon-name-part taxon-name-part-type="species" reg="synaptor">synaptor</tp:taxon-name-part>
                      </tp:taxon-name></italic></bold>
                </td><td rowspan="1" colspan="1">
                  <bold><italic><tp:taxon-name>
                        <tp:taxon-name-part taxon-name-part-type="genus" reg="Lycodon"/>
                        <tp:taxon-name-part taxon-name-part-type="species" reg="tessellatus">tessellatus</tp:taxon-name-part>
                      </tp:taxon-name></italic></bold>
                </td><td rowspan="1" colspan="1">
                  <bold><italic><tp:taxon-name>
                        <tp:taxon-name-part taxon-name-part-type="genus" reg="Lycodon"/>
                        <tp:taxon-name-part taxon-name-part-type="species" reg="tiwarii">tiwarii</tp:taxon-name-part>
                      </tp:taxon-name></italic></bold>
                </td><td rowspan="1" colspan="1">
                  <bold><italic><tp:taxon-name>
                        <tp:taxon-name-part taxon-name-part-type="genus" reg="Lycodon"/>
                        <tp:taxon-name-part taxon-name-part-type="species" reg="travancoricus">travancoricus</tp:taxon-name-part>
                      </tp:taxon-name></italic></bold>
                </td><td rowspan="1" colspan="1">
                  <bold><italic><tp:taxon-name>
                        <tp:taxon-name-part taxon-name-part-type="genus" reg="Lycodon"/>
                        <tp:taxon-name-part taxon-name-part-type="species" reg="tristrigatus">tristrigatus</tp:taxon-name-part>
                      </tp:taxon-name></italic></bold>
                </td></tr><tr><td rowspan="1" colspan="1">
                  <bold><abbrev xmlns:xlink="http://www.w3.org/1999/xlink" xlink:title="dorsal scale rows" id="ABBRID0E6RCI" xlink:type="simple">DSR</abbrev></bold>
                </td><td rowspan="1" colspan="1">17–17–15</td><td rowspan="1" colspan="1"><bold>15</bold>–<bold>15</bold>–<bold>15</bold></td><td rowspan="1" colspan="1">17–17–15</td><td rowspan="1" colspan="1">17–17–15</td><td rowspan="1" colspan="1"><bold>15</bold>–<bold>15</bold>–<bold>15</bold></td><td rowspan="1" colspan="1">17–17–15</td><td rowspan="1" colspan="1">15/17–17–15</td><td rowspan="1" colspan="1">17–17–15</td><td rowspan="1" colspan="1">?–17–15</td><td rowspan="1" colspan="1">17–17–15</td><td rowspan="1" colspan="1">?–<bold>15</bold>–?</td></tr><tr><td rowspan="1" colspan="1">
                  <bold><abbrev xmlns:xlink="http://www.w3.org/1999/xlink" xlink:title="maxillary teeth" id="ABBRID0EZTCI" xlink:type="simple">MT</abbrev></bold>
                </td><td rowspan="1" colspan="1">?</td><td rowspan="1" colspan="1">8–10</td><td rowspan="1" colspan="1">8–14</td><td rowspan="1" colspan="1">?</td><td rowspan="1" colspan="1">8–10</td><td rowspan="1" colspan="1">8–14</td><td rowspan="1" colspan="1">10</td><td rowspan="1" colspan="1">?</td><td rowspan="1" colspan="1">?</td><td rowspan="1" colspan="1">?</td><td rowspan="1" colspan="1">8–10</td></tr><tr><td rowspan="1" colspan="1">
                  <bold><abbrev xmlns:xlink="http://www.w3.org/1999/xlink" xlink:title="supralabials" id="ABBRID0EEVCI" xlink:type="simple">SPL</abbrev></bold>
                </td><td rowspan="1" colspan="1">
                  <bold>9</bold>
                </td><td rowspan="1" colspan="1">
                  <bold>7</bold>
                </td><td rowspan="1" colspan="1">8</td><td rowspan="1" colspan="1">
                  <bold>9</bold>
                </td><td rowspan="1" colspan="1">
                  <bold>7</bold>
                </td><td rowspan="1" colspan="1">8</td><td rowspan="1" colspan="1">8</td><td rowspan="1" colspan="1">8–9</td><td rowspan="1" colspan="1">?</td><td rowspan="1" colspan="1">
                  <bold>9</bold>
                </td><td rowspan="1" colspan="1">
                  <bold>7</bold>
                </td></tr><tr><td rowspan="1" colspan="1">
                  <bold><abbrev xmlns:xlink="http://www.w3.org/1999/xlink" xlink:title="numbers of supralabials in contact with the eye" id="ABBRID0EBXCI" xlink:type="simple">SPL-E</abbrev></bold>
                </td><td rowspan="1" colspan="1">3<sup>rd</sup>–5<sup>th</sup></td><td rowspan="1" colspan="1"><bold>3<sup>rd</sup></bold>–<bold>4<sup>th</sup></bold></td><td rowspan="1" colspan="1">3<sup>rd</sup>–5<sup>th</sup>/6<sup>th</sup></td><td rowspan="1" colspan="1">3<sup>rd</sup>–5<sup>th</sup></td><td rowspan="1" colspan="1"><bold>3<sup>rd</sup></bold>–<bold>4<sup>th</sup></bold></td><td rowspan="1" colspan="1">3<sup>rd</sup>–5<sup>th</sup>/6<sup>th</sup></td><td rowspan="1" colspan="1">3<sup>rd</sup>–5<sup>th</sup></td><td rowspan="1" colspan="1"><bold>4<sup>th</sup></bold>–<bold>5<sup>th</sup></bold></td><td rowspan="1" colspan="1">?</td><td rowspan="1" colspan="1">3<sup>rd</sup>–5<sup>th</sup></td><td rowspan="1" colspan="1"><bold>3<sup>rd</sup></bold>–<bold>4<sup>th</sup></bold></td></tr><tr><td rowspan="1" colspan="1">
                  <bold><abbrev xmlns:xlink="http://www.w3.org/1999/xlink" xlink:title="infralabials" id="ABBRID0EI1CI" xlink:type="simple">IFL</abbrev></bold>
                </td><td rowspan="1" colspan="1">
                  <bold>11</bold>
                </td><td rowspan="1" colspan="1">
                  <bold>8</bold>
                </td><td rowspan="1" colspan="1"><bold>7</bold>–<bold>8</bold></td><td rowspan="1" colspan="1">
                  <bold>11</bold>
                </td><td rowspan="1" colspan="1">
                  <bold>8</bold>
                </td><td rowspan="1" colspan="1"><bold>7</bold>–<bold>8</bold></td><td rowspan="1" colspan="1">
                  <bold>8</bold>
                </td><td rowspan="1" colspan="1">?</td><td rowspan="1" colspan="1">?</td><td rowspan="1" colspan="1">?</td><td rowspan="1" colspan="1">?</td></tr><tr><td rowspan="1" colspan="1">
                  <bold><abbrev xmlns:xlink="http://www.w3.org/1999/xlink" xlink:title="preoculars" id="ABBRID0EK3CI" xlink:type="simple">PrO</abbrev></bold>
                </td><td rowspan="1" colspan="1">1</td><td rowspan="1" colspan="1">1</td><td rowspan="1" colspan="1">
                  <bold>0</bold>
                </td><td rowspan="1" colspan="1">1</td><td rowspan="1" colspan="1">1</td><td rowspan="1" colspan="1">
                  <bold>0</bold>
                </td><td rowspan="1" colspan="1">1</td><td rowspan="1" colspan="1">1</td><td rowspan="1" colspan="1">?</td><td rowspan="1" colspan="1">1</td><td rowspan="1" colspan="1">
                  <bold>0</bold>
                </td></tr><tr><td rowspan="1" colspan="1">
                  <bold><abbrev xmlns:xlink="http://www.w3.org/1999/xlink" xlink:title="postoculars" id="ABBRID0E54CI" xlink:type="simple">PtO</abbrev></bold>
                </td><td rowspan="1" colspan="1">2</td><td rowspan="1" colspan="1">2</td><td rowspan="1" colspan="1">2–3</td><td rowspan="1" colspan="1">2</td><td rowspan="1" colspan="1">2</td><td rowspan="1" colspan="1">2–3</td><td rowspan="1" colspan="1">2</td><td rowspan="1" colspan="1">2</td><td rowspan="1" colspan="1">?</td><td rowspan="1" colspan="1">2</td><td rowspan="1" colspan="1">2</td></tr><tr><td rowspan="1" colspan="1">
                  <bold>Loreal</bold>
                </td><td rowspan="1" colspan="1">1</td><td rowspan="1" colspan="1">1</td><td rowspan="1" colspan="1">1</td><td rowspan="1" colspan="1">1</td><td rowspan="1" colspan="1">1</td><td rowspan="1" colspan="1">1</td><td rowspan="1" colspan="1">1</td><td rowspan="1" colspan="1">1</td><td rowspan="1" colspan="1">?</td><td rowspan="1" colspan="1">1</td><td rowspan="1" colspan="1">1</td></tr><tr><td rowspan="1" colspan="1">
                  <bold><abbrev xmlns:xlink="http://www.w3.org/1999/xlink" xlink:title="loreal in contact with the eye or not" id="ABBRID0ERADI" xlink:type="simple">L-E</abbrev></bold>
                </td><td rowspan="1" colspan="1">no</td><td rowspan="1" colspan="1">yes</td><td rowspan="1" colspan="1">yes</td><td rowspan="1" colspan="1">no</td><td rowspan="1" colspan="1">yes</td><td rowspan="1" colspan="1">yes</td><td rowspan="1" colspan="1">no</td><td rowspan="1" colspan="1">no</td><td rowspan="1" colspan="1">?</td><td rowspan="1" colspan="1">no</td><td rowspan="1" colspan="1">yes</td></tr><tr><td rowspan="1" colspan="1">
                  <bold><abbrev xmlns:xlink="http://www.w3.org/1999/xlink" xlink:title="anterior temporals" id="ABBRID0E3BDI" xlink:type="simple">aTMP</abbrev></bold>
                </td><td rowspan="1" colspan="1">2 (rarely 1)</td><td rowspan="1" colspan="1">2</td><td rowspan="1" colspan="1">1</td><td rowspan="1" colspan="1">2 (rarely 1)</td><td rowspan="1" colspan="1">2</td><td rowspan="1" colspan="1">1</td><td rowspan="1" colspan="1">2</td><td rowspan="1" colspan="1">2</td><td rowspan="1" colspan="1">?</td><td rowspan="1" colspan="1">2–3</td><td rowspan="1" colspan="1">2</td></tr><tr><td rowspan="1" colspan="1">
                  <bold><abbrev xmlns:xlink="http://www.w3.org/1999/xlink" xlink:title="posterior temporals" id="ABBRID0EHDDI" xlink:type="simple">pTMP</abbrev></bold>
                </td><td rowspan="1" colspan="1">3 (rarely 2)</td><td rowspan="1" colspan="1">
                  <bold>2</bold>
                </td><td rowspan="1" colspan="1">2</td><td rowspan="1" colspan="1">3 (rarely 2)</td><td rowspan="1" colspan="1">
                  <bold>2</bold>
                </td><td rowspan="1" colspan="1">2</td><td rowspan="1" colspan="1">
                  <bold>2</bold>
                </td><td rowspan="1" colspan="1">2–3</td><td rowspan="1" colspan="1">?</td><td rowspan="1" colspan="1">3</td><td rowspan="1" colspan="1">2–3</td></tr><tr><td rowspan="1" colspan="1">
                  <bold>V</bold>
                </td><td rowspan="1" colspan="1"><bold>153</bold>–<bold>178</bold></td><td rowspan="1" colspan="1"><bold>225</bold>–<bold>244</bold></td><td rowspan="1" colspan="1">190–230</td><td rowspan="1" colspan="1"><bold>153</bold>–<bold>178</bold></td><td rowspan="1" colspan="1"><bold>225</bold>–<bold>244</bold></td><td rowspan="1" colspan="1">190–230</td><td rowspan="1" colspan="1"><bold>201</bold>–<bold>203</bold></td><td rowspan="1" colspan="1"><bold>222</bold>–<bold>232</bold></td><td rowspan="1" colspan="1"><bold>218</bold>–<bold>237</bold></td><td rowspan="1" colspan="1">176–206</td><td rowspan="1" colspan="1">
                  <bold>224</bold>
                </td></tr><tr><td rowspan="1" colspan="1">
                  <bold><abbrev xmlns:xlink="http://www.w3.org/1999/xlink" xlink:title="subcaudals" id="ABBRID0ECHDI" xlink:type="simple">SC</abbrev></bold>
                </td><td rowspan="1" colspan="1"><bold>42</bold>–<bold>66</bold></td><td rowspan="1" colspan="1"><bold>93</bold>–<bold>111</bold></td><td rowspan="1" colspan="1">60–91</td><td rowspan="1" colspan="1"><bold>42</bold>–<bold>66</bold></td><td rowspan="1" colspan="1"><bold>93</bold>–<bold>111</bold></td><td rowspan="1" colspan="1">60–91</td><td rowspan="1" colspan="1"><bold>68</bold>–<bold>69</bold></td><td rowspan="1" colspan="1">
                  <bold>56</bold>
                </td><td rowspan="1" colspan="1">61–102</td><td rowspan="1" colspan="1"><bold>64</bold>–<bold>76</bold></td><td rowspan="1" colspan="1">
                  <bold>86</bold>
                </td></tr><tr><td rowspan="1" colspan="1">
                  <bold><abbrev xmlns:xlink="http://www.w3.org/1999/xlink" xlink:title="precloacal plate" id="ABBRID0ELJDI" xlink:type="simple">PrC</abbrev></bold>
                </td><td rowspan="1" colspan="1">
                  <bold>divided</bold>
                </td><td rowspan="1" colspan="1">entire</td><td rowspan="1" colspan="1">entire /divided</td><td rowspan="1" colspan="1">
                  <bold>divided</bold>
                </td><td rowspan="1" colspan="1">entire</td><td rowspan="1" colspan="1">entire /divided</td><td rowspan="1" colspan="1">entire</td><td rowspan="1" colspan="1">
                  <bold>divided</bold>
                </td><td rowspan="1" colspan="1">
                  <bold>divided</bold>
                </td><td rowspan="1" colspan="1">entire</td><td rowspan="1" colspan="1">entire</td></tr><tr><td rowspan="1" colspan="1">
                  <bold><abbrev xmlns:xlink="http://www.w3.org/1999/xlink" xlink:title="body scale surface" id="ABBRID0ECLDI" xlink:type="simple">BSC</abbrev></bold>
                </td><td rowspan="1" colspan="1">smooth</td><td rowspan="1" colspan="1">
                  <bold>keeled</bold>
                </td><td rowspan="1" colspan="1">
                  <bold>feebly keeled</bold>
                </td><td rowspan="1" colspan="1">smooth</td><td rowspan="1" colspan="1">
                  <bold>keeled</bold>
                </td><td rowspan="1" colspan="1">
                  <bold>feebly keeled</bold>
                </td><td rowspan="1" colspan="1">
                  <bold>the 6–7 medial rows keeled</bold>
                </td><td rowspan="1" colspan="1">smooth</td><td rowspan="1" colspan="1">?</td><td rowspan="1" colspan="1">smooth</td><td rowspan="1" colspan="1">
                  <bold>keeled</bold>
                </td></tr><tr><td rowspan="1" colspan="1">
                  <bold><italic><tp:taxon-name><tp:taxon-name-part taxon-name-part-type="genus" reg="Lycodon">Lycodon</tp:taxon-name-part></tp:taxon-name></italic> species</bold>
                </td><td rowspan="1" colspan="1">
                  <bold><italic><tp:taxon-name>
                        <tp:taxon-name-part taxon-name-part-type="genus" reg="Lycodon"/>
                        <tp:taxon-name-part taxon-name-part-type="species" reg="striatus">striatus</tp:taxon-name-part>
                      </tp:taxon-name></italic></bold>
                </td><td rowspan="1" colspan="1">
                  <bold><italic><tp:taxon-name>
                        <tp:taxon-name-part taxon-name-part-type="genus" reg="Lycodon"/>
                        <tp:taxon-name-part taxon-name-part-type="species" reg="subannulatus">subannulatus</tp:taxon-name-part>
                      </tp:taxon-name></italic></bold>
                </td><td rowspan="1" colspan="1">
                  <bold><italic><tp:taxon-name>
                        <tp:taxon-name-part taxon-name-part-type="genus" reg="Lycodon"/>
                        <tp:taxon-name-part taxon-name-part-type="species" reg="subcinctus">subcinctus</tp:taxon-name-part>
                      </tp:taxon-name></italic></bold>
                </td><td rowspan="1" colspan="1">
                  <bold><italic><tp:taxon-name>
                        <tp:taxon-name-part taxon-name-part-type="genus" reg="Lycodon"/>
                        <tp:taxon-name-part taxon-name-part-type="species" reg="synaptor">synaptor</tp:taxon-name-part>
                      </tp:taxon-name></italic></bold>
                </td><td rowspan="1" colspan="1">
                  <bold><italic><tp:taxon-name>
                        <tp:taxon-name-part taxon-name-part-type="genus" reg="Lycodon"/>
                        <tp:taxon-name-part taxon-name-part-type="species" reg="tessellatus">tessellatus</tp:taxon-name-part>
                      </tp:taxon-name></italic></bold>
                </td><td rowspan="1" colspan="1">
                  <bold><italic><tp:taxon-name>
                        <tp:taxon-name-part taxon-name-part-type="genus" reg="Lycodon"/>
                        <tp:taxon-name-part taxon-name-part-type="species" reg="tiwarii">tiwarii</tp:taxon-name-part>
                      </tp:taxon-name></italic></bold>
                </td><td rowspan="1" colspan="1">
                  <bold><italic><tp:taxon-name>
                        <tp:taxon-name-part taxon-name-part-type="genus" reg="Lycodon"/>
                        <tp:taxon-name-part taxon-name-part-type="species" reg="travancoricus">travancoricus</tp:taxon-name-part>
                      </tp:taxon-name></italic></bold>
                </td><td rowspan="1" colspan="1">
                  <bold><italic><tp:taxon-name>
                        <tp:taxon-name-part taxon-name-part-type="genus" reg="Lycodon"/>
                        <tp:taxon-name-part taxon-name-part-type="species" reg="tristrigatus">tristrigatus</tp:taxon-name-part>
                      </tp:taxon-name></italic></bold>
                </td><td rowspan="1" colspan="1">
                  <bold><italic><tp:taxon-name>
                        <tp:taxon-name-part taxon-name-part-type="genus" reg="Lycodon"/>
                        <tp:taxon-name-part taxon-name-part-type="species" reg="zawi">zawi</tp:taxon-name-part>
                      </tp:taxon-name></italic></bold>
                </td><td rowspan="1" colspan="1">
                  <bold><italic><tp:taxon-name>
                        <tp:taxon-name-part taxon-name-part-type="genus" reg="Lycodon"/>
                        <tp:taxon-name-part taxon-name-part-type="species" reg="zoosvictoriae">zoosvictoriae</tp:taxon-name-part>
                      </tp:taxon-name></italic></bold>
                </td><td rowspan="16" colspan="1"/></tr><tr><td rowspan="1" colspan="1">
                  <bold><abbrev xmlns:xlink="http://www.w3.org/1999/xlink" xlink:title="dorsal scale rows" id="ABBRID0E2SDI" xlink:type="simple">DSR</abbrev></bold>
                </td><td rowspan="1" colspan="1">17–17–15</td><td rowspan="1" colspan="1"><bold>15</bold>–<bold>15</bold>–<bold>15</bold></td><td rowspan="1" colspan="1">17–17–15</td><td rowspan="1" colspan="1">15/17–17–15</td><td rowspan="1" colspan="1">17–17–15</td><td rowspan="1" colspan="1">?–17–15</td><td rowspan="1" colspan="1">17–17–15</td><td rowspan="1" colspan="1">?–<bold>15</bold>–?</td><td rowspan="1" colspan="1">17–17–15</td><td rowspan="1" colspan="1">17–17–15</td></tr><tr><td rowspan="1" colspan="1">
                  <bold><abbrev xmlns:xlink="http://www.w3.org/1999/xlink" xlink:title="maxillary teeth" id="ABBRID0EMUDI" xlink:type="simple">MT</abbrev></bold>
                </td><td rowspan="1" colspan="1">?</td><td rowspan="1" colspan="1">8–10</td><td rowspan="1" colspan="1">8–14</td><td rowspan="1" colspan="1">10</td><td rowspan="1" colspan="1">?</td><td rowspan="1" colspan="1">?</td><td rowspan="1" colspan="1">?</td><td rowspan="1" colspan="1">8–10</td><td rowspan="1" colspan="1">
                  <bold>12</bold>
                </td><td rowspan="1" colspan="1">
                  <bold>9</bold>
                </td></tr><tr><td rowspan="1" colspan="1">
                  <bold><abbrev xmlns:xlink="http://www.w3.org/1999/xlink" xlink:title="supralabials" id="ABBRID0E1VDI" xlink:type="simple">SPL</abbrev></bold>
                </td><td rowspan="1" colspan="1">
                  <bold>9</bold>
                </td><td rowspan="1" colspan="1">
                  <bold>7</bold>
                </td><td rowspan="1" colspan="1">8</td><td rowspan="1" colspan="1">8</td><td rowspan="1" colspan="1">8–9</td><td rowspan="1" colspan="1">?</td><td rowspan="1" colspan="1">
                  <bold>9</bold>
                </td><td rowspan="1" colspan="1">
                  <bold>7</bold>
                </td><td rowspan="1" colspan="1">8–9</td><td rowspan="1" colspan="1">8</td></tr><tr><td rowspan="1" colspan="1">
                  <bold><abbrev xmlns:xlink="http://www.w3.org/1999/xlink" xlink:title="numbers of supralabials in contact with the eye" id="ABBRID0EOXDI" xlink:type="simple">SPL-E</abbrev></bold>
                </td><td rowspan="1" colspan="1">3<sup>rd</sup>–5<sup>th</sup></td><td rowspan="1" colspan="1"><bold>3<sup>rd</sup></bold>–<bold>4<sup>th</sup></bold></td><td rowspan="1" colspan="1">3<sup>rd</sup>–5<sup>th</sup>/6<sup>th</sup></td><td rowspan="1" colspan="1">3<sup>rd</sup>–5<sup>th</sup></td><td rowspan="1" colspan="1"><bold>4<sup>th</sup></bold>–<bold>5<sup>th</sup></bold></td><td rowspan="1" colspan="1">?</td><td rowspan="1" colspan="1">3<sup>rd</sup>–5<sup>th</sup></td><td rowspan="1" colspan="1"><bold>3<sup>rd</sup></bold>–<bold>4<sup>th</sup></bold></td><td rowspan="1" colspan="1">3<sup>rd</sup>–5<sup>th</sup></td><td rowspan="1" colspan="1">3<sup>rd</sup>/4<sup>th</sup>–5<sup>th</sup></td></tr><tr><td rowspan="1" colspan="1">
                  <bold><abbrev xmlns:xlink="http://www.w3.org/1999/xlink" xlink:title="infralabials" id="ABBRID0EK1DI" xlink:type="simple">IFL</abbrev></bold>
                </td><td rowspan="1" colspan="1">
                  <bold>11</bold>
                </td><td rowspan="1" colspan="1">
                  <bold>8</bold>
                </td><td rowspan="1" colspan="1"><bold>7</bold>–<bold>8</bold></td><td rowspan="1" colspan="1">
                  <bold>8</bold>
                </td><td rowspan="1" colspan="1">?</td><td rowspan="1" colspan="1">?</td><td rowspan="1" colspan="1">?</td><td rowspan="1" colspan="1">?</td><td rowspan="1" colspan="1">9–10</td><td rowspan="1" colspan="1">10</td></tr><tr><td rowspan="1" colspan="1">
                  <bold><abbrev xmlns:xlink="http://www.w3.org/1999/xlink" xlink:title="preoculars" id="ABBRID0E62DI" xlink:type="simple">PrO</abbrev></bold>
                </td><td rowspan="1" colspan="1">1</td><td rowspan="1" colspan="1">1</td><td rowspan="1" colspan="1">
                  <bold>0</bold>
                </td><td rowspan="1" colspan="1">1</td><td rowspan="1" colspan="1">1</td><td rowspan="1" colspan="1">?</td><td rowspan="1" colspan="1">1</td><td rowspan="1" colspan="1">
                  <bold>0</bold>
                </td><td rowspan="1" colspan="1">1</td><td rowspan="1" colspan="1">1–2</td></tr><tr><td rowspan="1" colspan="1">
                  <bold><abbrev xmlns:xlink="http://www.w3.org/1999/xlink" xlink:title="postoculars" id="ABBRID0EN4DI" xlink:type="simple">PtO</abbrev></bold>
                </td><td rowspan="1" colspan="1">2</td><td rowspan="1" colspan="1">2</td><td rowspan="1" colspan="1">2–3</td><td rowspan="1" colspan="1">2</td><td rowspan="1" colspan="1">2</td><td rowspan="1" colspan="1">?</td><td rowspan="1" colspan="1">2</td><td rowspan="1" colspan="1">2</td><td rowspan="1" colspan="1">1–2</td><td rowspan="1" colspan="1">2</td></tr><tr><td rowspan="1" colspan="1">
                  <bold>Loreal</bold>
                </td><td rowspan="1" colspan="1">1</td><td rowspan="1" colspan="1">1</td><td rowspan="1" colspan="1">1</td><td rowspan="1" colspan="1">1</td><td rowspan="1" colspan="1">1</td><td rowspan="1" colspan="1">?</td><td rowspan="1" colspan="1">1</td><td rowspan="1" colspan="1">1</td><td rowspan="1" colspan="1">1</td><td rowspan="1" colspan="1">1</td></tr><tr><td rowspan="1" colspan="1">
                  <bold><abbrev xmlns:xlink="http://www.w3.org/1999/xlink" xlink:title="loreal in contact with the eye or not" id="ABBRID0E16DI" xlink:type="simple">L-E</abbrev></bold>
                </td><td rowspan="1" colspan="1">no</td><td rowspan="1" colspan="1">yes</td><td rowspan="1" colspan="1">yes</td><td rowspan="1" colspan="1">no</td><td rowspan="1" colspan="1">no</td><td rowspan="1" colspan="1">?</td><td rowspan="1" colspan="1">no</td><td rowspan="1" colspan="1">yes</td><td rowspan="1" colspan="1">no</td><td rowspan="1" colspan="1">no</td></tr><tr><td rowspan="1" colspan="1">
                  <bold><abbrev xmlns:xlink="http://www.w3.org/1999/xlink" xlink:title="anterior temporals" id="ABBRID0EDBAK" xlink:type="simple">aTMP</abbrev></bold>
                </td><td rowspan="1" colspan="1">2 (rarely 1)</td><td rowspan="1" colspan="1">2</td><td rowspan="1" colspan="1">1</td><td rowspan="1" colspan="1">2</td><td rowspan="1" colspan="1">2</td><td rowspan="1" colspan="1">?</td><td rowspan="1" colspan="1">2–3</td><td rowspan="1" colspan="1">2</td><td rowspan="1" colspan="1">2–3</td><td rowspan="1" colspan="1">2</td></tr><tr><td rowspan="1" colspan="1">
                  <bold><abbrev xmlns:xlink="http://www.w3.org/1999/xlink" xlink:title="posterior temporals" id="ABBRID0ELCAK" xlink:type="simple">pTMP</abbrev></bold>
                </td><td rowspan="1" colspan="1">3 (rarely 2)</td><td rowspan="1" colspan="1">
                  <bold>2</bold>
                </td><td rowspan="1" colspan="1">2</td><td rowspan="1" colspan="1">
                  <bold>2</bold>
                </td><td rowspan="1" colspan="1">2–3</td><td rowspan="1" colspan="1">?</td><td rowspan="1" colspan="1">3</td><td rowspan="1" colspan="1">2–3</td><td rowspan="1" colspan="1">3–4</td><td rowspan="1" colspan="1">
                  <bold>2</bold>
                </td></tr><tr><td rowspan="1" colspan="1">
                  <bold>V</bold>
                </td><td rowspan="1" colspan="1"><bold>153</bold>–<bold>178</bold></td><td rowspan="1" colspan="1"><bold>225</bold>–<bold>244</bold></td><td rowspan="1" colspan="1">190–230</td><td rowspan="1" colspan="1"><bold>201</bold>–<bold>203</bold></td><td rowspan="1" colspan="1"><bold>222</bold>–<bold>232</bold></td><td rowspan="1" colspan="1"><bold>218</bold>–<bold>237</bold></td><td rowspan="1" colspan="1">176–206</td><td rowspan="1" colspan="1">
                  <bold>224</bold>
                </td><td rowspan="1" colspan="1">179–207</td><td rowspan="1" colspan="1">
                  <bold>213</bold>
                </td></tr><tr><td rowspan="1" colspan="1">
                  <bold><abbrev xmlns:xlink="http://www.w3.org/1999/xlink" xlink:title="subcaudals" id="ABBRID0E2FAK" xlink:type="simple">SC</abbrev></bold>
                </td><td rowspan="1" colspan="1"><bold>42</bold>–<bold>66</bold></td><td rowspan="1" colspan="1"><bold>93</bold>–<bold>111</bold></td><td rowspan="1" colspan="1">60–91</td><td rowspan="1" colspan="1"><bold>68</bold>–<bold>69</bold></td><td rowspan="1" colspan="1">
                  <bold>56</bold>
                </td><td rowspan="1" colspan="1">61–102</td><td rowspan="1" colspan="1"><bold>64</bold>–<bold>76</bold></td><td rowspan="1" colspan="1">
                  <bold>86</bold>
                </td><td rowspan="1" colspan="1"><bold>45</bold>–<bold>75</bold></td><td rowspan="1" colspan="1">
                  <bold>85</bold>
                </td></tr><tr><td rowspan="1" colspan="1">
                  <bold><abbrev xmlns:xlink="http://www.w3.org/1999/xlink" xlink:title="precloacal plate" id="ABBRID0EAIAK" xlink:type="simple">PrC</abbrev></bold>
                </td><td rowspan="1" colspan="1">
                  <bold>divided</bold>
                </td><td rowspan="1" colspan="1">entire</td><td rowspan="1" colspan="1">entire /divided</td><td rowspan="1" colspan="1">entire</td><td rowspan="1" colspan="1">
                  <bold>divided</bold>
                </td><td rowspan="1" colspan="1">
                  <bold>divided</bold>
                </td><td rowspan="1" colspan="1">entire</td><td rowspan="1" colspan="1">entire</td><td rowspan="1" colspan="1">
                  <bold>divided</bold>
                </td><td rowspan="1" colspan="1">entire</td></tr><tr><td rowspan="1" colspan="1">
                  <bold><abbrev xmlns:xlink="http://www.w3.org/1999/xlink" xlink:title="body scale surface" id="ABBRID0EUJAK" xlink:type="simple">BSC</abbrev></bold>
                </td><td rowspan="1" colspan="1">smooth</td><td rowspan="1" colspan="1">
                  <bold>keeled</bold>
                </td><td rowspan="1" colspan="1">
                  <bold>feebly keeled</bold>
                </td><td rowspan="1" colspan="1">
                  <bold>the 6–7 medial rows keeled</bold>
                </td><td rowspan="1" colspan="1">smooth</td><td rowspan="1" colspan="1">?</td><td rowspan="1" colspan="1">smooth</td><td rowspan="1" colspan="1">
                  <bold>keeled</bold>
                </td><td rowspan="1" colspan="1">smooth</td><td rowspan="1" colspan="1">
                  <bold>weakly keeled</bold>
                </td></tr></tbody></table></table-wrap><fig id="F2" position="float" orientation="portrait"><object-id xmlns:xlink="http://www.w3.org/1999/xlink" content-type="doi" xlink:type="simple">10.3897/zookeys.954.53432.figure2</object-id><object-id xmlns:xlink="http://www.w3.org/1999/xlink" content-type="arpha" xlink:type="simple">41124016-187D-58E1-A6F1-3B741BA2F7CE</object-id><label>Figure 2.</label><caption><p>Bayesian Inference and Maximum Likelihood phylogenies.</p></caption><graphic xmlns:xlink="http://www.w3.org/1999/xlink" xlink:href="zookeys-954-085-g002.jpg" position="float" orientation="portrait" xlink:type="simple" id="oo_437136.jpg"><uri content-type="original_file" xlink:type="simple">https://binary.pensoft.net/fig/437136</uri></graphic></fig><fig id="F1" position="float" orientation="portrait"><object-id xmlns:xlink="http://www.w3.org/1999/xlink" content-type="doi" xlink:type="simple">10.3897/zookeys.954.53432.figure1</object-id><object-id xmlns:xlink="http://www.w3.org/1999/xlink" content-type="arpha" xlink:type="simple">1F2BB80A-013D-5EFA-BE03-B5975C4E56D1</object-id><label>Figure 1.</label><caption><p>The type locality of <italic><tp:taxon-name><tp:taxon-name-part taxon-name-part-type="genus" reg="Lycodon">Lycodon</tp:taxon-name-part> <tp:taxon-name-part taxon-name-part-type="species" reg="cathaya">cathaya</tp:taxon-name-part></tp:taxon-name></italic> sp. nov., Huaping Nature Reserve, Guangxi, China.</p></caption><graphic xmlns:xlink="http://www.w3.org/1999/xlink" xlink:href="zookeys-954-085-g001.jpg" position="float" orientation="portrait" xlink:type="simple" id="oo_437135.jpg"><uri content-type="original_file" xlink:type="simple">https://binary.pensoft.net/fig/437135</uri></graphic></fig></tp:treatment-sec><ref-list><ref id="B26"><mixed-citation xmlns:xlink="http://www.w3.org/1999/xlink" xlink:type="simple"><person-group><name name-style="western"><surname>Janssen</surname><given-names>HY</given-names></name><name name-style="western"><surname>Pham</surname><given-names>CT</given-names></name><name name-style="western"><surname>Ngo</surname><given-names>HT</given-names></name><name name-style="western"><surname>Le</surname><given-names>MD</given-names></name><name name-style="western"><surname>Nguyen</surname><given-names>TQ</given-names></name><name name-style="western"><surname>Ziegler</surname><given-names>T</given-names></name></person-group> (<year>2019</year>) <article-title>A new species of <italic><tp:taxon-name><tp:taxon-name-part taxon-name-part-type="genus">Lycodon</tp:taxon-name-part></tp:taxon-name></italic> Boie, 1826 (<tp:taxon-name><tp:taxon-name-part taxon-name-part-type="suborder">Serpentes</tp:taxon-name-part></tp:taxon-name>, <tp:taxon-name><tp:taxon-name-part taxon-name-part-type="family">Colubridae</tp:taxon-name-part></tp:taxon-name>) from northern Vietnam.</article-title><source>ZooKeys</source><volume>875</volume>: <fpage>1</fpage>–<lpage>29</lpage>. <ext-link xlink:type="simple" ext-link-type="doi" xlink:href="10.3897/zookeys.875.35933">https://doi.org/10.3897/zookeys.875.35933</ext-link></mixed-citation></ref><ref id="B46"><mixed-citation xmlns:xlink="http://www.w3.org/1999/xlink" xlink:type="simple"><person-group><name name-style="western"><surname>Pope</surname><given-names>CH</given-names></name></person-group> (<year>1935</year>) The Reptiles of China. Turtles, Crocodilians, Snakes, Lizards. American Museum of Natural History, New York, Natural History. Central Asia 10: lii, 1–604.</mixed-citation></ref><ref id="B61"><mixed-citation xmlns:xlink="http://www.w3.org/1999/xlink" xlink:type="simple"><person-group><name name-style="western"><surname>Vogel</surname><given-names>G</given-names></name><name name-style="western"><surname>David</surname><given-names>P</given-names></name><name name-style="western"><surname>Pauwels</surname><given-names>OSG</given-names></name><name name-style="western"><surname>Sumontha</surname><given-names>M</given-names></name><name name-style="western"><surname>Norval</surname><given-names>G</given-names></name><name name-style="western"><surname>Hendrix</surname><given-names>R</given-names></name><name name-style="western"><surname>Vu</surname><given-names>NT</given-names></name><name name-style="western"><surname>Ziegler</surname><given-names>T</given-names></name></person-group> (<year>2009</year>) <article-title>A revision of <italic><tp:taxon-name><tp:taxon-name-part taxon-name-part-type="genus">Lycodon</tp:taxon-name-part> <tp:taxon-name-part taxon-name-part-type="species">ruhstrati</tp:taxon-name-part></tp:taxon-name></italic> (Fischer 1886) auctorum (<tp:taxon-name><tp:taxon-name-part taxon-name-part-type="order">Squamata</tp:taxon-name-part></tp:taxon-name><tp:taxon-name><tp:taxon-name-part taxon-name-part-type="family">Colubridae</tp:taxon-name-part></tp:taxon-name>), with the description of a new species from Thailand and a new subspecies from the Asian mainland.</article-title><source>Tropical Zoology</source><volume>22</volume>: <fpage>131</fpage>–<lpage>182</lpage>.</mixed-citation></ref></ref-list></tp:taxon-treatment>
